# Supplementary material for: Ethyl 3-acetyl-4-(3-meth­oxy­phen­yl)-6-methyl-2-sulfanyl­idene-1,2,3,4-tetra­hydro­pyrimidine-5-carboxyl­ate
Source: Acta Crystallogr Sect E Struct Rep Online. 2012 Apr 28;68(Pt 5):o1555. doi: 10.1107/S1600536812017679 (PMC3344654; doi:10.1107/S1600536812017679)
Supplement: Supplementary file 1 [file e-68-o1555-sup1.cif]

##############################################################################
#                                                                            #
# This CIF contains the data in a paper accepted for publication in          #
# Acta Crystallographica Section E. It conforms to the requirements of       #
# Notes for Authors for Acta Crystallographica Section E, and has been       #
# peer reviewed under the auspices of the IUCr Commission on Journals.       #
#                                                                            #
# Full details of the Crystallographic Information File format               #
# are given in the paper "The Crystallographic Information File (CIF):       #
# a New Standard Archive File for Crystallography" by S. R. Hall, F. H.      #
# Allen and I. D. Brown [Acta Cryst. (1991), A47, 655-685].                  #
#                                                                            #
# The current version of the core CIF dictionary is obtainable from          #
# ftp://ftp.iucr.org/pub/cif_core.dic.                                       #
#                                                                            #
# Software is freely available for graphical display of the structure(s)     #
# in this CIF. For information consult the CIF software page                 #
# http://www.iucr.org/resources/cif/software.                                #
#                                                                            #
# This file may be used for bona fide research purposes within the           #
# scientific community so long as proper attribution is given to the journal # 
# article from which it was obtained.                                        #
#                                                                            #
##############################################################################
data_global
_audit_creation_method     'PLATON <TABLE ACC> option'
_journal_date_recd_electronic     2012-03-31
_journal_date_accepted     2012-04-20
_journal_name_full     'Acta Crystallographica, Section E'
_journal_year     2012
_journal_volume     68
_journal_issue      5
_journal_page_first     o1555
_journal_page_last     o1555
_journal_paper_category     QO
_journal_paper_doi     10.1107/S1600536812017679
_journal_coeditor_code     PV2529
_publ_contact_author_name     'Noor Shahina Begum'
_publ_contact_author_address
;
 Department of Studies in Chemistry
 Bangalore University
 Bangalore 560 001
 India
;
_publ_contact_author_email     'noorsb@rediffmail.com'
_publ_contact_author_fax     '(91) 80 2296 1331'
_publ_contact_author_phone     '(91) 80 2296 1344'
_publ_section_title
;\
Ethyl
3-acetyl-4-(3-methoxyphenyl)-6-methyl-2-sulfanylidene-1,2,3,4-\
tetrahydropyrimidine-5-carboxylate
;
loop_
    _publ_author_name
    _publ_author_address
    'Nikhath Fathima '
;
 Department of Studies in Chemistry,
 Bangalore University,
 Bangalore 560 001
 Karnataka
 India
;
    'H Nagarajaiah'
;
 Department of Studies in Chemistry,
 Bangalore University,
 Bangalore 560 001
 Karnataka
 India
;
    'Noor Shahina Begum'
;
 Department of Studies in Chemistry,
 Bangalore University,
 Bangalore 560 001
 Karnataka
 India
;
data_I
_chemical_name_systematic
;
Ethyl 3-acetyl-4-(3-methoxyphenyl)-6-methyl-2-sulfanylidene-1,2,3,4-
tetrahydropyrimidine-5-carboxylate
;
_chemical_name_common     ?
_chemical_formula_moiety     'C17 H20 N2 O4 S'
_chemical_formula_sum     'C17 H20 N2 O4 S'
_chemical_formula_structural     ?
_chemical_formula_iupac     'C17 H20 N2 O4 S'
_chemical_formula_weight     348.41
_chemical_melting_point     ?
_symmetry_cell_setting     monoclinic
_symmetry_space_group_name_H-M     'P 21/n'
_symmetry_space_group_name_Hall     '-P 2yn'
loop_
    _symmetry_equiv_pos_as_xyz
    'x, y, z'
    '-x+1/2, y+1/2, -z+1/2'
    '-x, -y, -z'
    'x-1/2, -y-1/2, z-1/2'
_cell_length_a     11.515(2)
_cell_length_b     7.3687(16)
_cell_length_c     20.049(4)
_cell_angle_alpha     90.00
_cell_angle_beta     90.960(4)
_cell_angle_gamma     90.00
_cell_volume     1701.0(6)
_cell_formula_units_Z     4
_cell_measurement_reflns_used     3707
_cell_measurement_theta_min     2.02
_cell_measurement_theta_max     27.00
_cell_measurement_temperature     296(2)
_exptl_crystal_description     'block'
_exptl_crystal_colour     'yellow'
_exptl_crystal_size_max     0.18
_exptl_crystal_size_mid     0.16
_exptl_crystal_size_min     0.16
_exptl_crystal_density_diffrn     1.360
_exptl_crystal_density_meas     ?
_exptl_crystal_density_method     'not measured'
_exptl_crystal_F_000     736
_exptl_absorpt_coefficient_mu     0.214
_exptl_absorpt_correction_type     multi-scan
_exptl_absorpt_process_details     '(SADABS; Bruker, 1998)'
_exptl_absorpt_correction_T_min     0.9625
_exptl_absorpt_correction_T_max     0.9666
_exptl_special_details
;
;
_diffrn_ambient_temperature     296(2)
_diffrn_radiation_type     MoK\a
_diffrn_radiation_wavelength     0.71073
_diffrn_radiation_source     'fine-focus sealed tube'
_diffrn_radiation_monochromator     graphite
_diffrn_measurement_device_type     'Bruker SMART APEX CCD detector'
_diffrn_measurement_method     '\w scans'
_diffrn_detector_area_resol_mean     ?
_diffrn_reflns_number     10054
_diffrn_reflns_av_R_equivalents     0.0415
_diffrn_reflns_av_sigmaI/netI     0.0443
_diffrn_reflns_theta_min     2.02
_diffrn_reflns_theta_max     27.00
_diffrn_reflns_theta_full     27.00
_diffrn_measured_fraction_theta_max     0.996
_diffrn_measured_fraction_theta_full     0.996
_diffrn_reflns_limit_h_min     -12
_diffrn_reflns_limit_h_max     14
_diffrn_reflns_limit_k_min     -9
_diffrn_reflns_limit_k_max     9
_diffrn_reflns_limit_l_min     -23
_diffrn_reflns_limit_l_max     25
_diffrn_standards_number     0
_diffrn_standards_interval_count     ?
_diffrn_standards_interval_time     ?
_diffrn_standards_decay_%     ?
_refine_special_details
;
Refinement of <i>F</i>^2^ against ALL reflections. The weighted <i>R</i>-factor
<i>wR</i> and goodness of fit <i>S</i> are based on <i>F</i>^2^, conventional
<i>R</i>-factors <i>R</i> are based on <i>F</i>, with <i>F</i> set to zero for
negative <i>F</i>^2^. The threshold expression of <i>F</i>^2^ >
2\s(<i>F</i>^2^) is used only for calculating <i>R</i>-factors(gt) <i>etc</i>.
and is not relevant to the choice of reflections for refinement.
<i>R</i>-factors based on <i>F</i>^2^ are statistically about twice as large
as those based on <i>F</i>, and <i>R</i>-factors based on ALL data will be
even larger.
;
_reflns_number_total     3707
_reflns_number_gt     2545
_reflns_threshold_expression     I>2\s(I)
_refine_ls_structure_factor_coef     Fsqd
_refine_ls_matrix_type     full
_refine_ls_R_factor_all     0.0914
_refine_ls_R_factor_gt     0.0626
_refine_ls_wR_factor_gt     0.1655
_refine_ls_wR_factor_ref     0.2036
_refine_ls_goodness_of_fit_ref     1.030
_refine_ls_restrained_S_all     1.030
_refine_ls_number_reflns     3707
_refine_ls_number_parameters     221
_refine_ls_number_restraints     0
_refine_ls_hydrogen_treatment     constr
_refine_ls_weighting_scheme     calc
_refine_ls_weighting_details
         'calc w=1/[\s^2^(Fo^2^)+(0.1146P)^2^+0.3834P] where P=(Fo^2^+2Fc^2^)/3'
_atom_sites_solution_hydrogens     geom
_atom_sites_solution_primary     direct
_atom_sites_solution_secondary     difmap
_refine_ls_shift/su_max     0.000
_refine_ls_shift/su_mean     0.000
_refine_diff_density_max     0.341
_refine_diff_density_min     -0.432
_refine_ls_extinction_method     none
_refine_ls_extinction_coef     ?
loop_
    _atom_type_symbol
    _atom_type_description
    _atom_type_scat_dispersion_real
    _atom_type_scat_dispersion_imag
    _atom_type_scat_source
    'C' 'C' 0.0033 0.0016
                         'International Tables Vol C Tables 4.2.6.8 and 6.1.1.4'
    'H' 'H' 0.0000 0.0000
                         'International Tables Vol C Tables 4.2.6.8 and 6.1.1.4'
    'Br' 'Br' -0.2901 2.4595
                         'International Tables Vol C Tables 4.2.6.8 and 6.1.1.4'
    'N' 'N' 0.0061 0.0033
                         'International Tables Vol C Tables 4.2.6.8 and 6.1.1.4'
    'O' 'O' 0.0106 0.0060
                         'International Tables Vol C Tables 4.2.6.8 and 6.1.1.4'
    'S' 'S' 0.1246 0.1234
                         'International Tables Vol C Tables 4.2.6.8 and 6.1.1.4'
_computing_data_collection     'SMART (Bruker,1998)'
_computing_cell_refinement     'SAINT-Plus (Bruker,1998)'
_computing_data_reduction     'SAINT-Plus (Bruker, 1998)'
_computing_structure_solution     'SHELXS97 (Sheldrick, 2008)'
_computing_structure_refinement     'SHELXL97 (Sheldrick, 2008)'
_computing_molecular_graphics
             'ORTEP-3 (Farrugia, 1997) and CAMERON (Watkin <i>et al.</i>, 1996)'
_computing_publication_material     'WinGX (Farrugia, 1999)'
loop_
    _atom_site_type_symbol
    _atom_site_label
    _atom_site_fract_x
    _atom_site_fract_y
    _atom_site_fract_z
    _atom_site_U_iso_or_equiv
    _atom_site_adp_type
    _atom_site_calc_flag
    _atom_site_refinement_flags
    _atom_site_occupancy
    _atom_site_symmetry_multiplicity
    _atom_site_disorder_assembly
    _atom_site_disorder_group
    C C1 0.6452(2) 0.0344(3) 0.14742(12) 0.0409(6) Uani d . 1 1 . .
    C C2 0.6628(2) -0.3005(3) 0.13502(13) 0.0425(6) Uani d . 1 1 . .
    C C3 0.7912(2) -0.2995(4) 0.12735(17) 0.0603(8) Uani d . 1 1 . .
    H H3A 0.8280 -0.2751 0.1697 0.090 Uiso calc R 1 1 . .
    H H3B 0.8123 -0.2072 0.0960 0.090 Uiso calc R 1 1 . .
    H H3C 0.8162 -0.4157 0.1113 0.090 Uiso calc R 1 1 . .
    C C4 0.4706(2) -0.1548(3) 0.13863(12) 0.0362(5) Uani d . 1 1 . .
    H H4 0.4507 -0.2765 0.1224 0.043 Uiso calc R 1 1 . .
    C C5 0.4207(2) -0.0197(3) 0.08906(11) 0.0377(5) Uani d . 1 1 . .
    C C6 0.4725(2) 0.1430(3) 0.08596(12) 0.0392(6) Uani d . 1 1 . .
    C C7 0.4401(3) 0.3040(4) 0.04509(14) 0.0525(7) Uani d . 1 1 . .
    H H7A 0.3746 0.2748 0.0169 0.079 Uiso calc R 1 1 . .
    H H7B 0.5045 0.3383 0.0180 0.079 Uiso calc R 1 1 . .
    H H7C 0.4204 0.4029 0.0740 0.079 Uiso calc R 1 1 . .
    C C8 0.3207(2) -0.0652(4) 0.04555(13) 0.0485(7) Uani d . 1 1 . .
    C C9 0.1922(3) -0.2962(5) 0.00900(18) 0.0734(10) Uani d . 1 1 . .
    H H9A 0.1954 -0.4267 0.0031 0.088 Uiso calc R 1 1 . .
    H H9B 0.1998 -0.2402 -0.0345 0.088 Uiso calc R 1 1 . .
    C C10 0.0772(3) -0.2451(7) 0.0375(2) 0.0975(14) Uani d . 1 1 . .
    H H10A 0.0713 -0.2945 0.0817 0.146 Uiso calc R 1 1 . .
    H H10B 0.0158 -0.2929 0.0098 0.146 Uiso calc R 1 1 . .
    H H10C 0.0709 -0.1153 0.0395 0.146 Uiso calc R 1 1 . .
    C C11 0.4234(2) -0.1375(3) 0.20943(12) 0.0380(5) Uani d . 1 1 . .
    C C12 0.4961(2) -0.1400(4) 0.26504(13) 0.0481(6) Uani d . 1 1 . .
    H H12 0.5763 -0.1422 0.2603 0.058 Uiso calc R 1 1 . .
    C C13 0.4480(3) -0.1390(4) 0.32820(14) 0.0586(8) Uani d . 1 1 . .
    H H13 0.4968 -0.1423 0.3656 0.070 Uiso calc R 1 1 . .
    C C14 0.3303(3) -0.1334(4) 0.33644(14) 0.0575(8) Uani d . 1 1 . .
    H H14 0.2998 -0.1332 0.3791 0.069 Uiso calc R 1 1 . .
    C C15 0.2568(2) -0.1281(4) 0.28122(14) 0.0480(6) Uani d . 1 1 . .
    C C16 0.3032(2) -0.1295(3) 0.21776(13) 0.0428(6) Uani d . 1 1 . .
    H H16 0.2540 -0.1251 0.1805 0.051 Uiso calc R 1 1 . .
    C C17 0.0614(3) -0.1270(5) 0.23868(15) 0.0603(8) Uani d . 1 1 . .
    H H17A 0.0741 -0.0239 0.2105 0.090 Uiso calc R 1 1 . .
    H H17B -0.0168 -0.1248 0.2544 0.090 Uiso calc R 1 1 . .
    H H17C 0.0737 -0.2365 0.2138 0.090 Uiso calc R 1 1 . .
    O O1 0.2712(2) 0.0368(4) 0.00752(12) 0.0801(8) Uani d . 1 1 . .
    O O2 0.28828(17) -0.2390(3) 0.05194(10) 0.0567(5) Uani d . 1 1 . .
    O O3 0.60926(17) -0.4423(3) 0.13563(11) 0.0606(6) Uani d . 1 1 . .
    O O4 0.14055(17) -0.1211(3) 0.29420(10) 0.0607(6) Uani d . 1 1 . .
    N N1 0.59906(16) -0.1391(3) 0.13862(10) 0.0368(5) Uani d . 1 1 . .
    N N2 0.57304(19) 0.1684(3) 0.12438(11) 0.0434(5) Uani d . 1 1 . .
    H H2 0.5913 0.2783 0.1345 0.052 Uiso calc R 1 1 . .
    S S1 0.76922(7) 0.08775(12) 0.18297(5) 0.0651(3) Uani d . 1 1 . .
loop_
    _atom_site_aniso_label
    _atom_site_aniso_U_11
    _atom_site_aniso_U_22
    _atom_site_aniso_U_33
    _atom_site_aniso_U_12
    _atom_site_aniso_U_13
    _atom_site_aniso_U_23
    C1 0.0441(13) 0.0361(13) 0.0426(13) -0.0028(10) 0.0040(10) -0.0003(10)
    C2 0.0491(14) 0.0370(14) 0.0413(13) 0.0064(11) -0.0005(11) -0.0020(10)
    C3 0.0470(16) 0.0604(19) 0.073(2) 0.0127(14) -0.0017(14) -0.0011(15)
    C4 0.0344(12) 0.0333(12) 0.0408(13) -0.0016(9) 0.0001(10) -0.0020(9)
    C5 0.0386(12) 0.0397(13) 0.0349(12) 0.0014(10) 0.0043(10) -0.0005(10)
    C6 0.0426(13) 0.0398(14) 0.0353(12) 0.0066(10) 0.0037(10) 0.0016(10)
    C7 0.0661(18) 0.0433(15) 0.0484(16) 0.0069(13) 0.0059(13) 0.0105(12)
    C8 0.0436(14) 0.0605(18) 0.0414(14) -0.0028(13) 0.0010(11) 0.0043(12)
    C9 0.073(2) 0.080(2) 0.066(2) -0.0215(18) -0.0174(17) -0.0050(18)
    C10 0.059(2) 0.134(4) 0.099(3) -0.022(2) -0.010(2) 0.016(3)
    C11 0.0412(13) 0.0338(13) 0.0391(13) 0.0014(10) -0.0008(10) 0.0037(10)
    C12 0.0457(14) 0.0522(16) 0.0464(15) -0.0006(12) -0.0009(11) 0.0042(12)
    C13 0.0581(18) 0.077(2) 0.0406(15) -0.0021(15) -0.0058(12) 0.0020(14)
    C14 0.0617(18) 0.072(2) 0.0388(15) -0.0040(15) 0.0076(13) -0.0009(13)
    C15 0.0484(15) 0.0483(16) 0.0476(15) 0.0005(12) 0.0083(12) 0.0007(12)
    C16 0.0445(14) 0.0444(15) 0.0395(13) 0.0005(11) 0.0018(11) 0.0033(11)
    C17 0.0472(16) 0.075(2) 0.0592(18) 0.0029(14) 0.0061(13) 0.0026(15)
    O1 0.0780(16) 0.0834(17) 0.0776(16) -0.0116(13) -0.0360(13) 0.0318(13)
    O2 0.0535(12) 0.0591(13) 0.0570(12) -0.0108(9) -0.0138(9) -0.0023(9)
    O3 0.0610(13) 0.0308(10) 0.0900(17) 0.0025(9) -0.0015(11) -0.0033(9)
    O4 0.0478(11) 0.0860(16) 0.0487(12) -0.0003(10) 0.0123(9) -0.0003(10)
    N1 0.0379(11) 0.0323(11) 0.0403(11) -0.0005(8) 0.0005(8) -0.0009(8)
    N2 0.0506(12) 0.0293(11) 0.0504(13) -0.0006(9) 0.0024(10) -0.0021(9)
    S1 0.0572(5) 0.0578(5) 0.0797(6) -0.0096(4) -0.0160(4) -0.0046(4)
_geom_special_details
;
All s.u.'s (except the s.u. in the dihedral angle between two l.s. planes) are
estimated using the full covariance matrix. The cell s.u.'s are taken into
account individually in the estimation of s.u.'s in distances, angles and
torsion angles; correlations between s.u.'s in cell parameters are only used
when they are defined by crystal symmetry. An approximate (isotropic)
treatment of cell s.u.'s is used for estimating s.u.'s involving l.s. planes.
;
loop_
    _geom_bond_atom_site_label_1
    _geom_bond_atom_site_label_2
    _geom_bond_site_symmetry_2
    _geom_bond_distance
    _geom_bond_publ_flag
    C1 N2 . 1.366(3) ?
    C1 N1 . 1.395(3) ?
    C1 S1 . 1.633(3) ?
    C2 O3 . 1.213(3) ?
    C2 N1 . 1.400(3) ?
    C2 C3 . 1.489(4) ?
    C3 H3A . 0.9600 ?
    C3 H3B . 0.9600 ?
    C3 H3C . 0.9600 ?
    C4 N1 . 1.484(3) ?
    C4 C5 . 1.513(3) ?
    C4 C11 . 1.534(3) ?
    C4 H4 . 0.9800 ?
    C5 C6 . 1.341(3) ?
    C5 C8 . 1.471(3) ?
    C6 N2 . 1.393(3) ?
    C6 C7 . 1.486(4) ?
    C7 H7A . 0.9600 ?
    C7 H7B . 0.9600 ?
    C7 H7C . 0.9600 ?
    C8 O1 . 1.207(3) ?
    C8 O2 . 1.341(4) ?
    C9 O2 . 1.453(4) ?
    C9 C10 . 1.500(6) ?
    C9 H9A . 0.9700 ?
    C9 H9B . 0.9700 ?
    C10 H10A . 0.9600 ?
    C10 H10B . 0.9600 ?
    C10 H10C . 0.9600 ?
    C11 C12 . 1.383(4) ?
    C11 C16 . 1.398(3) ?
    C12 C13 . 1.391(4) ?
    C12 H12 . 0.9300 ?
    C13 C14 . 1.369(4) ?
    C13 H13 . 0.9300 ?
    C14 C15 . 1.383(4) ?
    C14 H14 . 0.9300 ?
    C15 O4 . 1.369(3) ?
    C15 C16 . 1.388(4) ?
    C16 H16 . 0.9300 ?
    C17 O4 . 1.427(4) ?
    C17 H17A . 0.9600 ?
    C17 H17B . 0.9600 ?
    C17 H17C . 0.9600 ?
    N2 H2 . 0.8600 ?
loop_
    _geom_angle_atom_site_label_1
    _geom_angle_atom_site_label_2
    _geom_angle_atom_site_label_3
    _geom_angle_site_symmetry_1
    _geom_angle_site_symmetry_3
    _geom_angle
    _geom_angle_publ_flag
    N2 C1 N1 . . 113.0(2) ?
    N2 C1 S1 . . 119.74(19) ?
    N1 C1 S1 . . 127.20(19) ?
    O3 C2 N1 . . 117.6(2) ?
    O3 C2 C3 . . 120.7(2) ?
    N1 C2 C3 . . 121.6(2) ?
    C2 C3 H3A . . 109.5 ?
    C2 C3 H3B . . 109.5 ?
    H3A C3 H3B . . 109.5 ?
    C2 C3 H3C . . 109.5 ?
    H3A C3 H3C . . 109.5 ?
    H3B C3 H3C . . 109.5 ?
    N1 C4 C5 . . 108.44(18) ?
    N1 C4 C11 . . 111.24(19) ?
    C5 C4 C11 . . 114.62(19) ?
    N1 C4 H4 . . 107.4 ?
    C5 C4 H4 . . 107.4 ?
    C11 C4 H4 . . 107.4 ?
    C6 C5 C8 . . 121.3(2) ?
    C6 C5 C4 . . 117.0(2) ?
    C8 C5 C4 . . 121.6(2) ?
    C5 C6 N2 . . 117.5(2) ?
    C5 C6 C7 . . 129.2(2) ?
    N2 C6 C7 . . 113.3(2) ?
    C6 C7 H7A . . 109.5 ?
    C6 C7 H7B . . 109.5 ?
    H7A C7 H7B . . 109.5 ?
    C6 C7 H7C . . 109.5 ?
    H7A C7 H7C . . 109.5 ?
    H7B C7 H7C . . 109.5 ?
    O1 C8 O2 . . 121.7(3) ?
    O1 C8 C5 . . 126.1(3) ?
    O2 C8 C5 . . 112.2(2) ?
    O2 C9 C10 . . 111.7(3) ?
    O2 C9 H9A . . 109.3 ?
    C10 C9 H9A . . 109.3 ?
    O2 C9 H9B . . 109.3 ?
    C10 C9 H9B . . 109.3 ?
    H9A C9 H9B . . 107.9 ?
    C9 C10 H10A . . 109.5 ?
    C9 C10 H10B . . 109.5 ?
    H10A C10 H10B . . 109.5 ?
    C9 C10 H10C . . 109.5 ?
    H10A C10 H10C . . 109.5 ?
    H10B C10 H10C . . 109.5 ?
    C12 C11 C16 . . 119.4(2) ?
    C12 C11 C4 . . 121.7(2) ?
    C16 C11 C4 . . 118.7(2) ?
    C11 C12 C13 . . 119.3(3) ?
    C11 C12 H12 . . 120.4 ?
    C13 C12 H12 . . 120.4 ?
    C14 C13 C12 . . 121.4(3) ?
    C14 C13 H13 . . 119.3 ?
    C12 C13 H13 . . 119.3 ?
    C13 C14 C15 . . 119.9(3) ?
    C13 C14 H14 . . 120.1 ?
    C15 C14 H14 . . 120.1 ?
    O4 C15 C14 . . 115.9(2) ?
    O4 C15 C16 . . 124.6(3) ?
    C14 C15 C16 . . 119.6(3) ?
    C15 C16 C11 . . 120.5(2) ?
    C15 C16 H16 . . 119.8 ?
    C11 C16 H16 . . 119.8 ?
    O4 C17 H17A . . 109.5 ?
    O4 C17 H17B . . 109.5 ?
    H17A C17 H17B . . 109.5 ?
    O4 C17 H17C . . 109.5 ?
    H17A C17 H17C . . 109.5 ?
    H17B C17 H17C . . 109.5 ?
    C8 O2 C9 . . 115.5(2) ?
    C15 O4 C17 . . 117.6(2) ?
    C1 N1 C2 . . 125.9(2) ?
    C1 N1 C4 . . 116.71(19) ?
    C2 N1 C4 . . 117.22(19) ?
    C1 N2 C6 . . 125.8(2) ?
    C1 N2 H2 . . 117.1 ?
    C6 N2 H2 . . 117.1 ?
loop_
    _geom_torsion_atom_site_label_1
    _geom_torsion_atom_site_label_2
    _geom_torsion_atom_site_label_3
    _geom_torsion_atom_site_label_4
    _geom_torsion_site_symmetry_1
    _geom_torsion_site_symmetry_2
    _geom_torsion_site_symmetry_3
    _geom_torsion_site_symmetry_4
    _geom_torsion
    _geom_torsion_publ_flag
    N1 C4 C5 C6 . . . . -38.9(3) ?
    C11 C4 C5 C6 . . . . 86.0(3) ?
    N1 C4 C5 C8 . . . . 140.3(2) ?
    C11 C4 C5 C8 . . . . -94.7(3) ?
    C8 C5 C6 N2 . . . . -174.1(2) ?
    C4 C5 C6 N2 . . . . 5.2(3) ?
    C8 C5 C6 C7 . . . . 3.9(4) ?
    C4 C5 C6 C7 . . . . -176.8(2) ?
    C6 C5 C8 O1 . . . . -5.4(4) ?
    C4 C5 C8 O1 . . . . 175.4(3) ?
    C6 C5 C8 O2 . . . . 174.3(2) ?
    C4 C5 C8 O2 . . . . -4.9(3) ?
    N1 C4 C11 C12 . . . . -10.5(3) ?
    C5 C4 C11 C12 . . . . -134.0(2) ?
    N1 C4 C11 C16 . . . . 173.2(2) ?
    C5 C4 C11 C16 . . . . 49.7(3) ?
    C16 C11 C12 C13 . . . . 1.6(4) ?
    C4 C11 C12 C13 . . . . -174.7(3) ?
    C11 C12 C13 C14 . . . . -0.8(5) ?
    C12 C13 C14 C15 . . . . -0.2(5) ?
    C13 C14 C15 O4 . . . . -179.5(3) ?
    C13 C14 C15 C16 . . . . 0.4(4) ?
    O4 C15 C16 C11 . . . . -179.8(2) ?
    C14 C15 C16 C11 . . . . 0.4(4) ?
    C12 C11 C16 C15 . . . . -1.4(4) ?
    C4 C11 C16 C15 . . . . 175.0(2) ?
    O1 C8 O2 C9 . . . . 1.5(4) ?
    C5 C8 O2 C9 . . . . -178.2(2) ?
    C10 C9 O2 C8 . . . . -82.3(4) ?
    C14 C15 O4 C17 . . . . -176.1(2) ?
    C16 C15 O4 C17 . . . . 4.1(4) ?
    N2 C1 N1 C2 . . . . 156.5(2) ?
    S1 C1 N1 C2 . . . . -25.5(4) ?
    N2 C1 N1 C4 . . . . -28.8(3) ?
    S1 C1 N1 C4 . . . . 149.21(19) ?
    O3 C2 N1 C1 . . . . 171.0(2) ?
    C3 C2 N1 C1 . . . . -12.0(4) ?
    O3 C2 N1 C4 . . . . -3.7(3) ?
    C3 C2 N1 C4 . . . . 173.4(2) ?
    C5 C4 N1 C1 . . . . 52.0(3) ?
    C11 C4 N1 C1 . . . . -75.0(2) ?
    C5 C4 N1 C2 . . . . -132.9(2) ?
    C11 C4 N1 C2 . . . . 100.2(2) ?
    N1 C1 N2 C6 . . . . -10.4(3) ?
    S1 C1 N2 C6 . . . . 171.47(19) ?
    C5 C6 N2 C1 . . . . 22.8(4) ?
    C7 C6 N2 C1 . . . . -155.5(2) ?
loop_
    _geom_hbond_atom_site_label_D
    _geom_hbond_atom_site_label_H
    _geom_hbond_atom_site_label_A
    _geom_hbond_site_symmetry_A
    _geom_hbond_distance_DH
    _geom_hbond_distance_HA
    _geom_hbond_distance_DA
    _geom_hbond_angle_DHA
    N2 H2 O3 1_565 0.860 2.070 2.907(3) 164
    C3 H3B O1 3_655 0.960 2.597 3.393(4) 140
