# Supplementary material for: Ethyl 3-acetyl-4-(3-meth­oxy­phen­yl)-6-methyl-2-sulfanyl­idene-1,2,3,4-tetra­hydro­pyrimidine-5-carboxyl­ate
Source: Acta Crystallogr Sect E Struct Rep Online. 2012 Apr 28;68(Pt 5):o1555. doi: 10.1107/S1600536812017679 (PMC3344654; doi:10.1107/S1600536812017679)
Supplement: Supplementary file 2 [file e-68-o1555-Isup2.hkl]

#
# h,k,l, Fc-squared, Fo-squared, sigma(Fo-squared) and status flag
#
data_I
_shelx_title ' 13julb in P 21/n'
_shelx_refln_list_code          4
_shelx_F_calc_maximum      245.85
_exptl_crystal_F_000       736.00
_reflns_d_resolution_high  0.7828
 
loop_
 _symmetry_equiv_pos_as_xyz
 'x, y, z'
 '-x+1/2, y+1/2, -z+1/2'
 '-x, -y, -z'
 'x-1/2, -y-1/2, z-1/2'
 
_cell_length_a    11.5154
_cell_length_b     7.3687
_cell_length_c    20.0490
_cell_angle_alpha  90.000
_cell_angle_beta   90.960
_cell_angle_gamma  90.000
 
_shelx_F_squared_multiplier     1.000
 
loop_
 _refln_index_h
 _refln_index_k
 _refln_index_l
 _refln_F_squared_calc
 _refln_F_squared_meas
 _refln_F_squared_sigma
 _refln_observed_status
   2   0   0     1766.08     1947.56     42.76 o
   4   0   0     1141.01     1220.45     35.39 o
   6   0   0     2030.29     2169.28     39.13 o
   8   0   0      263.07      264.52     12.46 o
  10   0   0        3.23        2.17      3.98 o
  12   0   0       41.27       30.46      9.26 o
  14   0   0       29.75       26.24      8.45 o
   1   1   0     5842.34     3928.73   1308.63 o
   2   1   0      745.53      751.56     12.83 o
   3   1   0        6.26        4.42      1.24 o
   4   1   0      828.29     1036.98     24.07 o
   5   1   0      917.83      920.07     13.54 o
   6   1   0     1086.30     1303.16     19.87 o
   7   1   0       95.50      129.37      6.61 o
   8   1   0        1.98        2.23      1.99 o
   9   1   0      129.98       97.48      7.20 o
  10   1   0       12.74        6.99      3.33 o
  11   1   0      242.59      266.54     14.87 o
  12   1   0       19.72       22.05      5.49 o
  13   1   0        2.09       11.20      4.65 o
  14   1   0       12.83       10.05      7.53 o
   0   2   0     1771.44     1751.38     43.99 o
   1   2   0    25887.96    27354.87    310.42 o
   2   2   0     1018.96     1044.86     24.97 o
   3   2   0      184.59      200.50      6.66 o
   4   2   0      139.44      147.10      5.95 o
   5   2   0      977.84     1022.06     19.60 o
   6   2   0      148.48      159.51      8.57 o
   7   2   0       31.77       33.19      5.55 o
   8   2   0      547.40      587.24     16.13 o
   9   2   0       32.47       27.02      4.32 o
  10   2   0       26.56       29.39      4.75 o
  11   2   0      245.95      267.15     15.14 o
  12   2   0        7.92        5.40      3.40 o
  13   2   0       25.74       22.93      5.61 o
  14   2   0        1.28        0.20      5.01 o
   1   3   0     2263.46     2572.32     45.14 o
   2   3   0       48.35       41.28      3.25 o
   3   3   0      504.17      540.87     11.30 o
   4   3   0       87.62       78.89      2.74 o
   5   3   0      183.27      185.78     12.75 o
   6   3   0       27.17       12.09      2.87 o
   7   3   0      213.13      255.48     18.99 o
   8   3   0      735.57      702.04     32.97 o
   9   3   0      185.29      182.97      9.17 o
  10   3   0      711.96      723.88     20.41 o
  11   3   0       67.95       63.12      7.22 o
  12   3   0       39.75       35.59      7.25 o
  13   3   0       34.97       47.58      8.37 o
   0   4   0     4122.74     4599.97    108.74 o
   1   4   0      246.21      163.32     61.21 o
   2   4   0      382.18      477.35     10.47 o
   3   4   0       34.42       26.43      2.69 o
   4   4   0      359.96      322.00     16.99 o
   5   4   0      183.48      193.56      9.02 o
   6   4   0       50.76       56.29      5.99 o
   7   4   0      253.73      257.43     15.38 o
   8   4   0       87.53       84.82      7.44 o
   9   4   0        3.12        0.47      2.13 o
  10   4   0       44.86       38.52      6.34 o
  11   4   0       23.61       18.71      4.29 o
  12   4   0        9.34        7.33      7.07 o
  13   4   0       10.86        7.12      4.24 o
   1   5   0        7.32        8.40      2.66 o
   2   5   0       48.49       45.29      4.19 o
   3   5   0      115.22      119.21      7.21 o
   4   5   0       52.62       58.66      7.53 o
   5   5   0       16.96        9.80      2.91 o
   6   5   0      131.95      151.34      9.51 o
   7   5   0      145.63      164.47      9.31 o
   8   5   0       68.87       68.05      7.15 o
   9   5   0      173.77      187.49     10.76 o
  10   5   0        1.06        0.00      2.19 o
  11   5   0       69.19      104.37      9.92 o
  12   5   0        3.23        5.09      3.83 o
   0   6   0       33.35       26.51      6.01 o
   1   6   0        2.16        1.47      2.22 o
   2   6   0     1097.15     1184.73     49.37 o
   3   6   0      296.69      238.50     22.42 o
   4   6   0       34.13       27.84      6.04 o
   5   6   0      117.63      112.37     10.56 o
   6   6   0        9.92        8.20      3.44 o
   7   6   0        1.53        0.79      3.21 o
   8   6   0       44.10       47.51      7.79 o
   9   6   0       11.32        5.74      8.57 o
  10   6   0        0.48        0.00      3.16 o
  11   6   0       14.94       19.34     12.29 o
   1   7   0      782.54      846.92     27.89 o
   2   7   0       15.71       15.51      4.83 o
   3   7   0       10.30       13.05      4.83 o
   4   7   0       44.95       40.61      7.81 o
   5   7   0        7.11        9.54      7.00 o
   6   7   0        1.08        0.00      4.39 o
   7   7   0       45.09       55.21     13.36 o
   8   7   0        0.06        2.54      6.12 o
   9   7   0       14.40        7.22      8.09 o
   0   8   0       13.03       13.88      7.77 o
   1   8   0       24.56       36.44      7.72 o
   2   8   0       13.69       17.33      5.88 o
   3   8   0      198.82      213.50     17.65 o
   4   8   0       15.78       11.83      5.26 o
   5   8   0        6.00       10.94      7.61 o
   6   8   0        3.77        0.24      6.44 o
   7   8   0       17.42       14.25      6.00 o
   1   9   0        7.80        0.00      7.20 o
   2   9   0       57.76       59.12     14.65 o
   3   9   0       11.18       16.96      7.93 o
   4   9   0        8.16       13.57      5.55 o
 -13   0   1        0.67        0.00      4.67 o
 -11   0   1       33.62       35.82      9.66 o
  -9   0   1        2.41        0.00      2.45 o
  -7   0   1     1864.74     2020.79     38.28 o
  -5   0   1     2231.02     2682.60     44.87 o
  -3   0   1     3696.37     3957.23     59.47 o
  -1   0   1     9490.01     9347.79    187.98 o
   1   0   1    12922.21    15066.34    301.59 o
   3   0   1     1631.94     1637.37     27.59 o
   5   0   1        3.32       11.88      2.57 o
   7   0   1     1652.41     1819.46     37.23 o
   9   0   1        0.06        0.72      2.90 o
  11   0   1        1.94        0.00      3.54 o
  13   0   1        4.59        1.33      4.43 o
 -14   1   1       24.23       16.85     24.49 o
 -13   1   1        0.02        1.66      3.77 o
 -12   1   1        4.26        4.55      3.64 o
 -11   1   1       16.32        8.07      3.36 o
 -10   1   1       87.37       84.02     13.14 o
  -9   1   1        0.01        0.17      1.67 o
  -8   1   1      195.04      146.83      7.43 o
  -7   1   1       40.18       43.94      4.56 o
  -6   1   1     2954.26     3425.40     47.26 o
  -5   1   1     2304.16     2410.38     28.75 o
  -4   1   1     1782.29     1578.24     31.92 o
  -3   1   1      895.83      807.44     14.06 o
  -2   1   1     1531.32     1528.17     28.57 o
  -1   1   1     2869.72     3145.96     60.09 o
   0   1   1     5245.30     5401.97     65.89 o
   1   1   1       69.37       89.07      2.39 o
   2   1   1       10.51        5.73      1.16 o
   3   1   1       53.69       72.95      3.90 o
   4   1   1      163.11      132.06      5.16 o
   5   1   1       63.28       59.86      3.43 o
   6   1   1      305.06      273.25      6.78 o
   7   1   1       75.79       64.33      5.30 o
   8   1   1      296.40      249.74      9.69 o
   9   1   1      574.15      598.26     16.45 o
  10   1   1       42.48       32.43      5.88 o
  11   1   1       15.51        9.85      3.96 o
  12   1   1       28.75       20.04      5.13 o
  13   1   1       16.84       22.76      5.55 o
  14   1   1       37.15        7.82     18.17 o
 -14   2   1        5.66        5.26      8.11 o
 -13   2   1        1.28        5.92      3.91 o
 -12   2   1       16.67       10.73      5.13 o
 -11   2   1       84.91      137.96     12.53 o
 -10   2   1       83.23       82.20     10.18 o
  -9   2   1       97.26      100.92     13.58 o
  -8   2   1       22.26       15.36      3.94 o
  -7   2   1       71.07       47.55      4.99 o
  -6   2   1        9.83        4.36      2.25 o
  -5   2   1        4.72        8.95      2.15 o
  -4   2   1       54.21       39.63      3.69 o
  -3   2   1      916.00      954.76     17.27 o
  -2   2   1     6794.70     7116.51    113.38 o
  -1   2   1     1335.33     1480.95     58.39 o
   0   2   1     7798.84     8852.73    104.97 o
   1   2   1       16.89       31.24      3.82 o
   2   2   1      670.12      547.72     17.42 o
   3   2   1      465.37      442.45      7.15 o
   4   2   1      249.47      221.23      7.46 o
   5   2   1      322.69      354.97     10.36 o
   6   2   1      479.37      385.99     11.44 o
   7   2   1       36.25       41.51      4.69 o
   8   2   1      398.09      382.51     12.67 o
   9   2   1      108.11       88.46      7.28 o
  10   2   1      158.03      165.28      9.68 o
  11   2   1        7.89        9.68      4.10 o
  12   2   1        2.92        1.45      3.09 o
  13   2   1        3.38        5.80      4.27 o
  14   2   1        8.88       13.70      6.26 o
 -13   3   1        8.04        0.00      3.34 o
 -12   3   1       13.18       12.14      4.41 o
 -11   3   1       17.25       23.94      4.55 o
 -10   3   1        0.00        0.32      2.31 o
  -9   3   1      365.27      354.00     13.28 o
  -8   3   1      106.22      112.61      8.92 o
  -7   3   1      344.47      319.55     11.65 o
  -6   3   1      626.56      663.34     16.64 o
  -5   3   1       19.09       10.31      2.75 o
  -4   3   1      347.33      374.80     12.06 o
  -3   3   1      336.62      261.28      5.57 o
  -2   3   1     1559.88     1798.20     23.29 o
  -1   3   1      161.64       47.67     68.39 o
   0   3   1      853.76      885.65     17.08 o
   1   3   1     1625.46      829.80    602.91 o
   2   3   1      828.23      873.23     12.37 o
   3   3   1        3.99        2.78      1.20 o
   4   3   1      376.92      343.74      8.80 o
   5   3   1      243.80      169.56     10.42 o
   6   3   1       40.35       37.24      4.50 o
   7   3   1     1065.41     1065.99     29.71 o
   8   3   1      576.38      588.72     19.13 o
   9   3   1      205.37      205.49      9.87 o
  10   3   1       58.51       56.97      6.40 o
  11   3   1       48.60       47.70      6.17 o
  12   3   1        0.23        2.88      3.40 o
  13   3   1        7.31       11.47      4.38 o
 -13   4   1        6.90        6.60      5.14 o
 -12   4   1       58.16       70.84      8.11 o
 -11   4   1       29.81       37.96      7.88 o
 -10   4   1        0.97        3.81      2.48 o
  -9   4   1       81.69       66.56      6.96 o
  -8   4   1       92.97       71.39      6.89 o
  -7   4   1      175.54      186.87     18.86 o
  -6   4   1       23.82       27.09      4.27 o
  -5   4   1       12.12       14.77      3.22 o
  -4   4   1       74.09       70.24      4.34 o
  -3   4   1        8.39       20.08      2.39 o
  -2   4   1       81.53       77.35      4.36 o
  -1   4   1      147.34       76.79     58.98 o
   0   4   1     1140.43     1168.94     22.62 o
   1   4   1      796.45      923.76     23.22 o
   2   4   1       26.15       25.67      2.83 o
   3   4   1      845.73      825.50     12.98 o
   4   4   1      123.24       91.75      3.30 o
   5   4   1      346.07      341.38     29.82 o
   6   4   1      817.68      859.45     20.63 o
   7   4   1      829.78      841.58     28.40 o
   8   4   1      271.57      259.18     11.18 o
   9   4   1        5.60        2.70      2.31 o
  10   4   1        8.73       10.71      3.26 o
  11   4   1       15.03       22.06      4.77 o
  12   4   1       15.00       10.74      3.81 o
  13   4   1       43.14       64.25      9.93 o
 -12   5   1        4.93        9.49      3.39 o
 -11   5   1       22.56       22.93      6.73 o
 -10   5   1       30.67       27.13      5.13 o
  -9   5   1        1.23        8.27      3.02 o
  -8   5   1       52.49       58.75     10.66 o
  -7   5   1        0.01        1.46      2.36 o
  -6   5   1      159.08      147.13      8.92 o
  -5   5   1       62.82       77.97      7.08 o
  -4   5   1      190.43      157.12     10.38 o
  -3   5   1       39.88       29.79      4.33 o
  -2   5   1      190.44      156.79      6.36 o
  -1   5   1       24.37       20.85      3.39 o
   0   5   1      114.45      117.25      7.64 o
   1   5   1      460.93      488.27     14.17 o
   2   5   1       15.16       17.02      2.78 o
   3   5   1       12.60       13.73      2.51 o
   4   5   1        1.94        0.45      2.36 o
   5   5   1        1.26        0.24      2.04 o
   6   5   1      329.97      329.52     21.05 o
   7   5   1      151.30      121.45      8.86 o
   8   5   1      169.22      182.35     10.17 o
   9   5   1       18.21       18.47      3.92 o
  10   5   1       36.51       45.73      6.37 o
  11   5   1       23.06       19.09      7.75 o
  12   5   1       17.78       27.08      5.46 o
 -11   6   1        5.93        5.96      6.60 o
 -10   6   1       18.61       26.55      4.62 o
  -9   6   1       45.36       57.81      7.39 o
  -8   6   1        6.64       16.55      3.78 o
  -7   6   1        4.53        6.15      2.82 o
  -6   6   1       12.00        5.93      2.95 o
  -5   6   1      273.38      260.85     34.53 o
  -4   6   1      147.52      116.64     10.56 o
  -3   6   1      244.88      274.92     18.18 o
  -2   6   1      383.78      390.44     12.87 o
  -1   6   1        0.94        1.31      1.82 o
   0   6   1     1622.39     1705.82     28.68 o
   1   6   1      601.72      643.31     18.11 o
   2   6   1      338.32      338.66     12.89 o
   3   6   1        0.46        1.35      4.45 o
   4   6   1       22.51       17.22      4.31 o
   5   6   1       78.41       82.94      9.53 o
   6   6   1        1.38        0.80      4.08 o
   7   6   1       41.80       55.38      8.35 o
   8   6   1        0.19        2.54      2.97 o
   9   6   1       16.79       19.25      4.91 o
  10   6   1        1.52        0.00      5.49 o
  11   6   1        0.55        9.22      4.67 o
  -9   7   1        9.99        5.79     11.77 o
  -8   7   1       72.11       79.23     11.97 o
  -7   7   1       63.39       65.73     13.72 o
  -6   7   1       89.96       62.72     10.23 o
  -5   7   1       67.52       90.49     12.29 o
  -4   7   1      116.12      117.76     15.59 o
  -3   7   1      152.64      143.04     23.26 o
  -2   7   1      258.43      278.37     24.61 o
  -1   7   1       44.33       33.68      7.59 o
   0   7   1      182.06      192.68      9.33 o
   1   7   1       21.20       24.57      4.61 o
   2   7   1       67.46       75.20     10.07 o
   3   7   1       25.67       22.76      5.69 o
   4   7   1        1.99        0.00      2.51 o
   5   7   1        4.66       10.45      4.06 o
   6   7   1       22.08       17.63      5.59 o
   7   7   1       13.02       18.63      5.18 o
   8   7   1        9.39       12.14      4.82 o
   9   7   1        2.80        3.68      3.85 o
  -7   8   1       15.93       13.90      5.43 o
  -6   8   1        9.12        4.32      4.74 o
  -5   8   1        0.17        0.00      3.59 o
  -4   8   1      105.16       98.55     13.07 o
  -3   8   1        1.40        5.65      4.67 o
  -2   8   1        1.59        1.29      3.88 o
  -1   8   1      258.56      282.81     17.10 o
   0   8   1      125.95      127.50     13.38 o
   1   8   1      134.80      154.93     21.95 o
   2   8   1       30.83       40.83      8.05 o
   3   8   1        6.94        6.76      4.60 o
   4   8   1       19.27       18.34      5.85 o
   5   8   1       46.68       42.42      9.09 o
   6   8   1       13.95       10.89      5.53 o
   7   8   1        4.69        3.85      4.06 o
  -4   9   1        0.01        1.09      4.33 o
  -3   9   1       45.11       56.24     30.26 o
  -2   9   1        1.59       12.96      8.65 o
  -1   9   1       29.04       34.41     12.19 o
   1   9   1       17.01       12.44      8.37 o
   2   9   1        2.46        0.00      6.12 o
   3   9   1        0.22        0.00      6.92 o
   4   9   1        2.50        5.40      5.48 o
 -14   0   2       19.69        7.00      5.15 o
 -12   0   2        2.16        2.37      4.87 o
 -10   0   2       72.45       54.45     10.22 o
  -8   0   2      214.37      265.21     17.91 o
  -6   0   2     3151.63     3591.48     59.15 o
  -4   0   2     1669.19     1723.85     44.39 o
  -2   0   2      668.25      667.73     18.59 o
   0   0   2     2934.77     2873.68     42.10 o
   2   0   2     2945.33     3430.29     51.47 o
   4   0   2     1705.30     1691.99     30.01 o
   6   0   2     4648.73     5203.56     81.79 o
   8   0   2     1027.28     1004.56     24.77 o
  10   0   2     1100.85     1063.17     43.26 o
  12   0   2       56.63       44.35     10.75 o
  14   0   2        0.66        2.98      4.75 o
 -14   1   2        1.64        3.61      3.85 o
 -13   1   2        0.88        0.00      2.91 o
 -12   1   2       65.66       59.05      9.01 o
 -11   1   2      319.24      316.60     16.59 o
 -10   1   2      627.61      590.35     21.92 o
  -9   1   2      296.31      288.19     24.67 o
  -8   1   2      159.53      197.77      8.72 o
  -7   1   2      547.31      533.90     13.49 o
  -6   1   2       99.11      186.01      9.95 o
  -5   1   2      133.50       80.31      6.56 o
  -4   1   2     1914.13     2091.72     30.81 o
  -3   1   2     4414.61     4341.61     57.74 o
  -2   1   2     2292.85     2459.26     24.68 o
  -1   1   2     1284.97     1054.19     34.88 o
   0   1   2      482.24      506.62      7.27 o
   1   1   2      567.78      557.80      9.36 o
   2   1   2        5.56        5.02      2.41 o
   3   1   2       97.51       71.44      2.62 o
   4   1   2       41.04       37.15      2.33 o
   5   1   2      156.07      160.20      4.86 o
   6   1   2      457.09      559.06     10.71 o
   7   1   2        6.51        2.22      1.68 o
   8   1   2       20.43       17.10      3.19 o
   9   1   2        6.50        6.64      3.03 o
  10   1   2       51.96       55.68      7.75 o
  11   1   2        1.28        4.10      4.06 o
  12   1   2        5.59        1.00      3.13 o
  13   1   2       49.64       50.97      8.84 o
  14   1   2        4.31        1.53      3.64 o
 -14   2   2       41.25       24.49     33.12 o
 -13   2   2        5.85        6.34      4.73 o
 -12   2   2       52.77       47.67      7.81 o
 -11   2   2        0.58        0.76      2.88 o
 -10   2   2      131.05      116.52      8.82 o
  -9   2   2       37.46       40.57      5.29 o
  -8   2   2       52.84       60.79      6.03 o
  -7   2   2      156.87      144.64      7.31 o
  -6   2   2        5.81        8.19      2.24 o
  -5   2   2      353.75      446.60     14.72 o
  -4   2   2      200.14      196.98      7.15 o
  -3   2   2        9.89        6.53      1.26 o
  -2   2   2       21.74       25.16      2.07 o
  -1   2   2    11923.61    12849.50    150.37 o
   0   2   2     1145.14     1091.67     17.73 o
   1   2   2     7639.49     7716.12     91.87 o
   2   2   2       14.00        9.46      1.01 o
   3   2   2     1478.57     1461.82     27.88 o
   4   2   2      141.59      176.27      4.80 o
   5   2   2     1537.85     1532.55     33.86 o
   6   2   2       47.28       30.43      3.85 o
   7   2   2      526.53      454.99     18.42 o
   8   2   2        0.40        0.00      1.63 o
   9   2   2      797.80      776.65     19.69 o
  10   2   2      175.28      172.57      9.80 o
  11   2   2       58.58       62.00      8.43 o
  12   2   2        0.01        0.00      2.66 o
  13   2   2        0.01        0.00      4.55 o
  14   2   2        3.16        8.25      4.91 o
 -13   3   2        0.40        0.00      3.62 o
 -12   3   2        7.63        6.54      3.45 o
 -11   3   2      198.59      191.94     21.04 o
 -10   3   2       73.62       65.88      7.17 o
  -9   3   2      232.82      232.10     10.79 o
  -8   3   2       33.65       41.69      5.20 o
  -7   3   2       42.05       33.42      4.60 o
  -6   3   2      137.18      143.04      7.62 o
  -5   3   2       12.69        9.42      2.44 o
  -4   3   2      806.02      838.59     20.69 o
  -3   3   2      713.03      869.38     12.14 o
  -2   3   2     4447.55     4776.20     61.48 o
  -1   3   2      178.37      220.10      7.12 o
   0   3   2     1939.35     1974.18     30.41 o
   1   3   2     1787.15      917.67    764.82 o
   2   3   2      725.02      776.31     11.56 o
   3   3   2     1750.36     2010.84     20.14 o
   4   3   2     1630.29     1827.04     50.45 o
   5   3   2      211.40      139.60     76.38 o
   6   3   2        0.02        0.00      1.53 o
   7   3   2     1157.18     1183.88     27.23 o
   8   3   2       11.41        9.18      4.25 o
   9   3   2      106.14      103.10      8.05 o
  10   3   2      145.61      151.38      9.88 o
  11   3   2        7.43        7.57      2.99 o
  12   3   2       35.08       39.22      7.38 o
  13   3   2       17.68       21.35      5.75 o
 -13   4   2       91.72      126.06     11.75 o
 -12   4   2        5.96        3.00      2.76 o
 -11   4   2        6.39        9.37      4.32 o
 -10   4   2       94.13       94.01      8.59 o
  -9   4   2      178.03      186.30      9.91 o
  -8   4   2       87.11       79.82      7.31 o
  -7   4   2       48.89       54.47      6.08 o
  -6   4   2      238.17      258.38     14.11 o
  -5   4   2        7.21        4.08      2.38 o
  -4   4   2       88.06       71.96      4.57 o
  -3   4   2      171.87      183.37      8.30 o
  -2   4   2      613.45      654.75     15.84 o
  -1   4   2      336.19      316.92     15.05 o
   0   4   2     7749.40     8679.59    108.88 o
   1   4   2      130.26      102.87     10.70 o
   2   4   2      204.36      166.82      6.09 o
   3   4   2      182.92      149.24      4.36 o
   4   4   2      532.43      586.12      9.05 o
   5   4   2      815.73      841.04     19.72 o
   6   4   2      246.14      263.96     18.51 o
   7   4   2      472.29      489.01     21.86 o
   8   4   2      209.70      188.47      9.76 o
   9   4   2        0.06        0.00      2.55 o
  10   4   2      104.09      101.17      8.69 o
  11   4   2        3.61        3.47      5.10 o
  12   4   2       32.92       41.21      8.95 o
  13   4   2        8.78       18.08      5.65 o
 -12   5   2       20.04       17.71      4.11 o
 -11   5   2       55.26       69.94      7.31 o
 -10   5   2        2.63        0.78      3.24 o
  -9   5   2        0.66        0.51      2.05 o
  -8   5   2       96.52       86.91     10.32 o
  -7   5   2       18.95       17.94      3.69 o
  -6   5   2      209.07      239.09     10.77 o
  -5   5   2        4.44        5.45      2.56 o
  -4   5   2       71.01       67.42      6.38 o
  -3   5   2      268.53      285.16      9.22 o
  -2   5   2      239.43      275.06     11.50 o
  -1   5   2      669.34      666.62     14.60 o
   0   5   2      285.31      268.01     10.64 o
   1   5   2      434.81      460.63     13.91 o
   2   5   2        3.35        5.92      2.68 o
   3   5   2      360.71      362.46     13.84 o
   4   5   2        3.57        0.00      2.65 o
   5   5   2       77.97       81.81      7.04 o
   6   5   2      248.39      240.72     10.85 o
   7   5   2       50.40       51.95      7.69 o
   8   5   2        2.75        2.17      2.19 o
   9   5   2       12.65       15.51      3.55 o
  10   5   2        0.51        0.00      2.38 o
  11   5   2       29.76       43.34      8.03 o
  12   5   2        0.20        3.18      3.74 o
 -11   6   2       18.97       16.75      5.09 o
 -10   6   2       16.41       20.61      4.25 o
  -9   6   2        4.38        8.34      2.98 o
  -8   6   2        4.86        4.38      2.48 o
  -7   6   2       22.36       22.22      3.85 o
  -6   6   2       11.45        5.30      2.52 o
  -5   6   2      505.47      488.67     16.85 o
  -4   6   2       30.31       19.50      5.13 o
  -3   6   2      287.60      238.76     23.46 o
  -2   6   2        0.03        3.07      2.57 o
  -1   6   2       30.75       32.74      4.21 o
   0   6   2        0.02        0.39      2.65 o
   1   6   2      362.97      357.85     15.96 o
   2   6   2      143.27      143.36      7.41 o
   3   6   2       17.38       10.59      4.49 o
   4   6   2      305.37      327.56     19.78 o
   5   6   2        1.45        0.41      2.48 o
   6   6   2      112.63      111.65     13.74 o
   7   6   2      104.23       93.93     10.90 o
   8   6   2      129.00      148.67     13.61 o
   9   6   2        3.83        4.34      5.37 o
  10   6   2        3.20        2.57      4.39 o
  11   6   2       10.47       21.83      6.17 o
  -9   7   2       68.51       20.50     40.06 o
  -8   7   2       24.78       23.14      6.45 o
  -7   7   2        0.01        4.48      4.51 o
  -6   7   2       21.40       22.66      6.12 o
  -5   7   2      400.59      386.50     37.77 o
  -4   7   2       45.43       44.46      8.24 o
  -3   7   2      146.08      159.47     14.44 o
  -2   7   2       64.65       57.22      8.81 o
  -1   7   2        0.32        1.85      2.81 o
   0   7   2       32.82       34.12      4.49 o
   1   7   2      137.79      114.87     11.62 o
   2   7   2       11.32       17.56     10.14 o
   3   7   2        3.15        2.72      3.80 o
   4   7   2        3.69        5.69      3.46 o
   5   7   2        8.41        1.19      3.46 o
   6   7   2        2.34        2.15      5.67 o
   7   7   2       69.28       67.70      9.98 o
   8   7   2       11.27        9.67      4.61 o
   9   7   2        0.11        5.21      3.97 o
  -7   8   2        1.93        2.34      3.93 o
  -6   8   2       11.13       11.77      5.47 o
  -5   8   2       12.87       14.37      5.98 o
  -4   8   2       17.45       15.50      6.50 o
  -3   8   2        0.39        0.00      3.54 o
  -2   8   2       40.87       43.51      8.69 o
  -1   8   2        0.61        0.00      3.25 o
   0   8   2       93.12       85.46     11.23 o
   1   8   2        4.59       11.87      4.77 o
   2   8   2       19.07       14.98      5.38 o
   3   8   2       63.18       59.80      9.99 o
   4   8   2        4.15       15.05      7.73 o
   5   8   2        8.77       18.87      8.73 o
   6   8   2        3.00        3.70      6.96 o
   7   8   2       19.24        0.00      5.15 o
  -4   9   2       18.32       19.90      8.77 o
  -3   9   2        0.01        5.03      6.18 o
  -2   9   2        0.51        0.00      4.50 o
  -1   9   2        0.79        1.53      6.36 o
   1   9   2        0.13        0.00      6.12 o
   2   9   2       11.64       14.49      7.93 o
   3   9   2        3.12        0.73      4.50 o
   4   9   2        0.21        0.00      3.80 o
 -13   0   3        0.16        0.00      4.47 o
 -11   0   3      372.70      371.57     25.39 o
  -9   0   3      112.38      103.43     13.48 o
  -7   0   3     2368.56     2689.93     32.49 o
  -5   0   3     2174.57     2378.59     27.79 o
  -3   0   3     1023.86     1043.82     77.62 o
  -1   0   3     1077.20     1178.18     16.76 o
   1   0   3     8514.23     9576.82    189.71 o
   3   0   3      256.75      229.52      7.38 o
   5   0   3    12615.85    13910.09    199.55 o
   7   0   3      391.25      412.96     23.62 o
   9   0   3      292.63      252.17     17.95 o
  11   0   3      145.72      164.40     18.07 o
  13   0   3       85.83      132.32     18.83 o
 -14   1   3        7.60        0.00      9.48 o
 -13   1   3        4.15        7.97      4.25 o
 -12   1   3       10.53       13.88      4.92 o
 -11   1   3        0.18        3.96      3.09 o
 -10   1   3        8.61       17.72      3.81 o
  -9   1   3       96.38       96.18      6.23 o
  -8   1   3      118.32      117.24      7.43 o
  -7   1   3      630.76      644.29     12.61 o
  -6   1   3      775.45      900.77     24.67 o
  -5   1   3     2333.81     2808.94     27.00 o
  -4   1   3      926.32      825.09      9.84 o
  -3   1   3     1301.28     1332.14     13.72 o
  -2   1   3     1252.12     1501.69     14.92 o
  -1   1   3      562.36      540.76      7.20 o
   0   1   3       33.74       11.78      1.84 o
   1   1   3     8271.36     9078.82    107.76 o
   2   1   3      301.39      283.79      5.39 o
   3   1   3     1226.99     1330.40     20.00 o
   4   1   3       27.56       13.91      1.69 o
   5   1   3     1471.34     1704.75     22.57 o
   6   1   3      180.30      183.22      5.83 o
   7   1   3        4.26        7.24      1.81 o
   8   1   3      134.99      114.71      8.77 o
   9   1   3       57.94       48.67      5.36 o
  10   1   3        5.26        4.69      3.08 o
  11   1   3       48.03       45.79      7.12 o
  12   1   3        9.38       14.85      4.62 o
  13   1   3       21.28       30.46      6.68 o
  14   1   3        9.53        5.63     10.68 o
 -14   2   3        5.85        4.92     11.73 o
 -13   2   3        0.43        0.00      3.23 o
 -12   2   3        9.92       12.05      7.95 o
 -11   2   3       55.69       62.63      6.96 o
 -10   2   3       30.49       19.02      3.34 o
  -9   2   3       34.37       28.44      4.33 o
  -8   2   3      302.79      294.29     11.24 o
  -7   2   3      186.77      158.86     11.68 o
  -6   2   3      560.08      527.66     15.01 o
  -5   2   3      281.75      263.95      6.15 o
  -4   2   3      574.26      550.24      9.14 o
  -3   2   3       18.64       20.61      2.78 o
  -2   2   3      415.14      445.75      7.60 o
  -1   2   3        0.11        6.18      1.44 o
   0   2   3     6918.53     7598.43     77.08 o
   1   2   3      106.75       76.55      2.45 o
   2   2   3      354.34      252.35      6.26 o
   3   2   3       70.96       47.14      2.24 o
   4   2   3      308.83      259.22      9.65 o
   5   2   3      265.08      258.31     11.78 o
   6   2   3      998.09      946.63     19.72 o
   7   2   3      246.85      214.98      8.84 o
   8   2   3      282.04      274.23     10.67 o
   9   2   3       27.10       25.02      4.26 o
  10   2   3       13.86       20.68      3.87 o
  11   2   3       20.15       31.60      5.86 o
  12   2   3        5.03        6.17      3.51 o
  13   2   3       38.34       43.62      9.30 o
  14   2   3       60.65       53.94     27.69 o
 -13   3   3        1.58        7.42      4.71 o
 -12   3   3        0.37        0.00      2.71 o
 -11   3   3       32.38       38.41      5.05 o
 -10   3   3      434.59      444.08     14.00 o
  -9   3   3       73.34       62.74      5.95 o
  -8   3   3      309.56      282.26     11.39 o
  -7   3   3       48.04       45.77      5.33 o
  -6   3   3     1005.08     1052.36     22.41 o
  -5   3   3     3088.44     3345.67     49.47 o
  -4   3   3       54.30       62.78      3.51 o
  -3   3   3     2847.05     2886.02     32.19 o
  -2   3   3        6.35        8.14      1.78 o
  -1   3   3      713.23      685.09     13.81 o
   0   3   3      593.68      640.01     14.04 o
   1   3   3     3144.27     3024.56     52.08 o
   2   3   3     1250.19     1526.73     20.59 o
   3   3   3     3397.96     3709.92     38.20 o
   4   3   3      677.88      665.13     14.43 o
   5   3   3        0.33        3.41      1.70 o
   6   3   3      498.92      439.41     36.13 o
   7   3   3        0.40        0.00      1.51 o
   8   3   3      689.42      722.15     18.91 o
   9   3   3       59.69       56.57      6.35 o
  10   3   3        0.63        2.33      2.23 o
  11   3   3       10.62       10.85      3.50 o
  12   3   3        0.04        4.58      3.47 o
  13   3   3       33.58       46.60      8.27 o
 -13   4   3        1.47        0.00      3.00 o
 -12   4   3        3.41        1.00      2.76 o
 -11   4   3       82.92       89.56      7.99 o
 -10   4   3        0.75        1.33      2.30 o
  -9   4   3      313.48      319.66     11.80 o
  -8   4   3       19.07       17.55      3.32 o
  -7   4   3       13.51        5.51      2.66 o
  -6   4   3      201.06      210.62      9.32 o
  -5   4   3      308.65      331.92     10.43 o
  -4   4   3       20.34       26.70      2.92 o
  -3   4   3      199.01      220.04      8.05 o
  -2   4   3      321.36      323.53      9.33 o
  -1   4   3      515.28      476.82     13.38 o
   0   4   3      268.57      287.32     12.91 o
   1   4   3     1240.53     1530.85     26.96 o
   2   4   3       29.12       44.60      3.47 o
   3   4   3      141.70      155.23      4.48 o
   4   4   3      177.83      169.70      6.26 o
   5   4   3        2.00        3.82      2.18 o
   6   4   3       94.62       75.74      6.46 o
   7   4   3      153.58      159.49     11.55 o
   8   4   3       63.78       62.17      6.41 o
   9   4   3       81.51       90.04      7.93 o
  10   4   3        5.54        5.50      2.76 o
  11   4   3        3.11        2.41      2.81 o
  12   4   3       54.79       67.27      7.96 o
  13   4   3       55.99       66.64     10.18 o
 -12   5   3        0.79        1.77      2.70 o
 -11   5   3       68.15       66.44      7.04 o
 -10   5   3        1.61        0.14      2.46 o
  -9   5   3       36.77       32.88      4.67 o
  -8   5   3      105.33      102.59      9.90 o
  -7   5   3        0.03        1.44      1.81 o
  -6   5   3      130.50      128.63      7.95 o
  -5   5   3      103.40       98.59      6.84 o
  -4   5   3      562.57      576.17     16.70 o
  -3   5   3      231.60      254.06      8.65 o
  -2   5   3      506.40      523.04     12.67 o
  -1   5   3       82.78       94.47      5.57 o
   0   5   3       72.49       75.03      8.44 o
   1   5   3      662.13      731.05     18.22 o
   2   5   3      646.62      600.68     19.34 o
   3   5   3      135.30      128.88      5.27 o
   4   5   3      131.51      118.58     10.77 o
   5   5   3       22.95       16.42      3.39 o
   6   5   3       88.36       76.57      9.22 o
   7   5   3      213.14      225.49     23.93 o
   8   5   3        0.59        0.00      2.36 o
   9   5   3      115.14      108.45     11.86 o
  10   5   3        1.40        0.00      4.08 o
  11   5   3        4.82        9.59      4.43 o
  12   5   3        0.70        5.99      6.88 o
 -11   6   3        0.23        0.00      3.34 o
 -10   6   3        5.45        5.14      3.83 o
  -9   6   3       55.70       68.46      8.66 o
  -8   6   3       32.07       27.58      5.78 o
  -7   6   3       31.67       28.80      5.51 o
  -6   6   3       39.95       26.00      6.28 o
  -5   6   3       30.60       31.96      6.55 o
  -4   6   3       61.45       48.35      7.77 o
  -3   6   3        7.09        6.09      3.65 o
  -2   6   3        1.55        0.34      2.18 o
  -1   6   3       12.04       11.34      3.02 o
   0   6   3      246.87      274.75     11.84 o
   1   6   3      395.64      382.18     16.01 o
   2   6   3      202.48      151.52      9.95 o
   3   6   3      200.26      207.70     22.54 o
   4   6   3      123.60      108.10     12.62 o
   5   6   3       96.85      119.88     11.93 o
   6   6   3      160.75      151.25     13.12 o
   7   6   3      146.82      165.92     14.43 o
   8   6   3       12.19        5.32      3.70 o
   9   6   3        0.05        0.00      3.03 o
  10   6   3        0.01        0.48      3.45 o
  11   6   3       25.69       33.62      7.61 o
  -9   7   3        0.04        6.90      4.46 o
  -8   7   3        2.26        4.42      4.61 o
  -7   7   3        9.36        7.50      5.13 o
  -6   7   3       19.99       25.53      6.78 o
  -5   7   3        0.59        0.21      4.33 o
  -4   7   3       25.10       21.61      5.75 o
  -3   7   3       70.47       79.82     25.05 o
  -2   7   3       15.86       18.89      5.32 o
  -1   7   3        0.04        0.00      2.39 o
   0   7   3       42.24       40.42     10.09 o
   1   7   3        3.63        9.64      3.14 o
   2   7   3      181.31      198.59     14.16 o
   3   7   3       70.54       71.20      9.73 o
   4   7   3      233.82      236.51     15.80 o
   5   7   3        2.89        3.74      3.76 o
   6   7   3       26.59       21.79      5.82 o
   7   7   3       25.89       24.75      6.13 o
   8   7   3       49.33       54.31     10.50 o
   9   7   3        1.30       14.90      5.07 o
  -7   8   3       15.28        0.00     16.60 o
  -6   8   3       21.04       21.80     11.81 o
  -5   8   3        0.73        0.00      3.86 o
  -4   8   3        9.90       11.15      5.03 o
  -3   8   3        8.71       17.07      5.43 o
  -2   8   3       49.91       47.19      8.54 o
  -1   8   3        6.94        3.87      3.80 o
   0   8   3       36.40       39.12      7.72 o
   1   8   3        2.83        0.97      5.39 o
   2   8   3       42.65       41.45     11.63 o
   3   8   3        2.88       10.42      5.84 o
   4   8   3       22.52       36.58     11.75 o
   5   8   3        8.24        0.00      5.63 o
   6   8   3       58.71       46.56     13.08 o
   7   8   3       18.38        0.00      4.06 o
  -3   9   3        6.75        2.05      4.45 o
  -2   9   3        4.62        5.36      5.12 o
  -1   9   3        0.45        0.00      6.84 o
   1   9   3        2.63        1.89      6.64 o
   2   9   3        8.16       20.73      9.30 o
   3   9   3        3.81        2.10      5.39 o
 -14   0   4       31.63       37.67     10.83 o
 -12   0   4       36.78       37.43     10.02 o
 -10   0   4      101.72       86.44     13.48 o
  -8   0   4      246.20      240.94      7.01 o
  -6   0   4      116.62      145.41      4.82 o
  -4   0   4     1606.97     1973.26     27.92 o
  -2   0   4     6174.71     7003.41    101.45 o
   0   0   4      545.78      608.61     17.59 o
   2   0   4       20.45       12.94      2.12 o
   4   0   4     5662.24     6263.86     94.18 o
   6   0   4      120.48      175.69     11.57 o
   8   0   4      177.99      164.58     10.64 o
  10   0   4      147.71      120.65     14.93 o
  12   0   4      112.04      121.26     16.78 o
  14   0   4        1.55        2.33      5.15 o
 -14   1   4       37.93       14.02     33.58 o
 -13   1   4       12.09       13.19      5.11 o
 -12   1   4       65.03       56.93      9.02 o
 -11   1   4       99.89      100.10     10.95 o
 -10   1   4        0.78        0.00      3.23 o
  -9   1   4        0.75        0.00      1.35 o
  -8   1   4       34.96       29.12      3.43 o
  -7   1   4        9.75        9.26      1.39 o
  -6   1   4      645.74      648.02     12.25 o
  -5   1   4      162.93      171.12      3.74 o
  -4   1   4       12.54       15.11      1.25 o
  -3   1   4       40.42       33.40      1.61 o
  -2   1   4     9807.89    10387.33     92.64 o
  -1   1   4    14995.88    15515.45    162.65 o
   0   1   4     3070.52     3245.15     40.98 o
   1   1   4     2130.82     2100.36     69.27 o
   2   1   4      889.89      866.55     12.08 o
   3   1   4     2699.26     2684.87     36.27 o
   4   1   4     1091.60     1147.51     32.88 o
   5   1   4     1173.64     1334.89     19.15 o
   6   1   4      455.57      491.98     10.37 o
   7   1   4      159.93      141.06      5.62 o
   8   1   4      127.03      126.74      7.63 o
   9   1   4      918.12      951.55     21.97 o
  10   1   4       62.27       53.27      7.39 o
  11   1   4       11.59        3.62      3.02 o
  12   1   4       21.48       23.99      5.80 o
  13   1   4        2.35        2.79      3.64 o
  14   1   4        1.94        1.60      3.07 o
 -14   2   4        5.29        4.13      3.42 o
 -13   2   4        2.03        0.00      3.38 o
 -12   2   4       19.00       20.92      5.76 o
 -11   2   4       56.83       62.56      6.91 o
 -10   2   4       91.93       85.45      7.78 o
  -9   2   4      333.33      322.71     10.83 o
  -8   2   4       91.16       79.33      5.99 o
  -7   2   4        0.13        0.00      1.79 o
  -6   2   4      556.10      594.84     14.02 o
  -5   2   4        0.36        1.35      1.01 o
  -4   2   4       27.93       32.51      2.39 o
  -3   2   4      406.08      380.25      7.26 o
  -2   2   4      905.23     1030.86     14.84 o
  -1   2   4      393.86      367.60      6.24 o
   0   2   4        7.29       13.31      1.71 o
   1   2   4      275.71      242.24      6.80 o
   2   2   4       94.10      104.81      3.13 o
   3   2   4        0.22        1.19      0.85 o
   4   2   4     1905.38     2112.63     50.50 o
   5   2   4       93.63       64.60      4.14 o
   6   2   4      262.65      255.74     13.38 o
   7   2   4      212.23      188.82     13.24 o
   8   2   4       30.87       36.76      6.48 o
   9   2   4      240.95      240.01     12.48 o
  10   2   4      246.23      250.63     11.19 o
  11   2   4      105.11      131.76     11.79 o
  12   2   4       14.13       18.61      4.90 o
  13   2   4       25.46       42.05      7.66 o
  14   2   4        4.99        3.89      5.59 o
 -13   3   4        6.24        0.00      3.54 o
 -12   3   4      132.52      152.28     11.62 o
 -11   3   4        4.80        7.01      2.66 o
 -10   3   4      134.47      157.35      8.92 o
  -9   3   4      247.24      240.45      9.75 o
  -8   3   4        8.24        5.46      2.15 o
  -7   3   4      328.02      351.95     11.11 o
  -6   3   4        5.28        3.99      1.94 o
  -5   3   4      166.78      162.99      6.88 o
  -4   3   4      267.84      276.84      8.83 o
  -3   3   4        4.47        5.56      1.41 o
  -2   3   4      177.35      171.66      5.49 o
  -1   3   4     1156.70     1163.97     17.17 o
   0   3   4     1102.06      979.72     13.13 o
   1   3   4     1210.91     1363.84     19.25 o
   2   3   4     1949.01     1986.20     25.16 o
   3   3   4      499.87      554.64      9.35 o
   4   3   4        4.12        0.77      0.96 o
   5   3   4       81.66      106.09      4.52 o
   6   3   4        1.17        0.90      1.53 o
   7   3   4       71.61       69.41      6.20 o
   8   3   4      616.45      623.59     17.64 o
   9   3   4      130.90      145.52      9.48 o
  10   3   4      159.66      158.74     10.23 o
  11   3   4       48.41       47.67      6.29 o
  12   3   4        6.25       11.31      4.46 o
  13   3   4       48.99       56.39      9.06 o
 -13   4   4       12.75       18.67      4.63 o
 -12   4   4        7.15       14.19      4.25 o
 -11   4   4       53.43       54.71      7.56 o
 -10   4   4        0.35        0.00      1.93 o
  -9   4   4      110.39      129.12     12.69 o
  -8   4   4      113.55      113.62      7.72 o
  -7   4   4      807.84      837.27     19.01 o
  -6   4   4       76.48       83.24      8.60 o
  -5   4   4      169.42      155.22      7.99 o
  -4   4   4      330.01      320.53      8.33 o
  -3   4   4       40.97       48.08      3.89 o
  -2   4   4      225.21      195.52      6.72 o
  -1   4   4        0.25        0.00      1.20 o
   0   4   4        0.05        1.08      1.59 o
   1   4   4       56.37       53.24      3.96 o
   2   4   4      339.06      404.28      9.34 o
   3   4   4       86.75       89.61      4.11 o
   4   4   4      165.22      162.00      5.23 o
   5   4   4       96.52       85.52      6.64 o
   6   4   4        0.36        3.47      2.08 o
   7   4   4       33.52       28.00      4.41 o
   8   4   4      199.06      195.84     13.21 o
   9   4   4       12.43        8.00      3.05 o
  10   4   4       31.36       38.33      9.60 o
  11   4   4      116.40      136.05     19.38 o
  12   4   4       80.75       97.21      9.49 o
  13   4   4       20.44       28.77      8.89 o
 -12   5   4        2.33        2.64      3.06 o
 -11   5   4        5.00        6.11      3.05 o
 -10   5   4       28.61       26.93      4.50 o
  -9   5   4       24.85       28.04      5.17 o
  -8   5   4       19.02       15.61      3.48 o
  -7   5   4       17.36       11.58      2.85 o
  -6   5   4        2.51        4.67      2.36 o
  -5   5   4      101.64      104.34      7.84 o
  -4   5   4      142.51      119.85      7.80 o
  -3   5   4      323.31      353.05     13.36 o
  -2   5   4        2.35        4.19      2.59 o
  -1   5   4      330.00      314.84     11.94 o
   0   5   4      635.18      770.14     19.53 o
   1   5   4      792.08      710.11     22.14 o
   2   5   4       31.41       27.39      3.33 o
   3   5   4       60.73       45.34      3.51 o
   4   5   4        0.35        0.00      2.11 o
   5   5   4       49.93       48.55     11.45 o
   6   5   4       40.44       52.09      7.91 o
   7   5   4       99.99       92.80     10.75 o
   8   5   4      143.02      144.37     40.16 o
   9   5   4      147.70      149.36     15.96 o
  10   5   4       23.74       22.99      6.01 o
  11   5   4        8.37        7.01      4.27 o
  12   5   4        2.08        0.00      3.98 o
 -11   6   4        0.03        2.42      4.86 o
 -10   6   4        2.58        2.49      3.49 o
  -9   6   4        4.18        3.79      3.71 o
  -8   6   4       53.05       62.08      8.38 o
  -7   6   4        3.71        3.23      3.83 o
  -6   6   4        6.71        5.02      3.46 o
  -5   6   4        3.80        1.99      3.44 o
  -4   6   4        1.73        8.42      4.17 o
  -3   6   4      175.81      167.06     14.11 o
  -2   6   4      109.83      120.69      9.03 o
  -1   6   4      119.26       99.95      9.91 o
   0   6   4      160.04      192.41     17.71 o
   1   6   4     1640.39     1827.48     42.68 o
   2   6   4        7.41        7.56      2.26 o
   3   6   4        0.89        2.58      3.30 o
   4   6   4       26.36       19.95      4.94 o
   5   6   4       23.55       15.08      5.23 o
   6   6   4       23.18       25.52      6.15 o
   7   6   4       60.25       61.59      9.27 o
   8   6   4        2.38        0.00      2.53 o
   9   6   4       12.35       17.09      5.58 o
  10   6   4       38.23       52.73      9.10 o
  11   6   4        0.95        0.54      3.49 o
  -9   7   4        0.75        0.00      3.64 o
  -8   7   4        0.69        2.66      3.86 o
  -7   7   4        4.28        3.11      4.21 o
  -6   7   4        9.76        6.46      4.38 o
  -5   7   4       79.65       87.73     12.28 o
  -4   7   4       93.72       83.40     23.99 o
  -3   7   4       62.69       72.37     10.33 o
  -2   7   4        4.28        0.00      2.87 o
  -1   7   4       59.46       55.62      6.91 o
   0   7   4      117.21      134.12      9.94 o
   1   7   4      366.05      409.48     12.47 o
   2   7   4      160.90      185.89     20.06 o
   3   7   4      256.81      251.17     36.32 o
   4   7   4       53.87       53.48     11.23 o
   5   7   4        5.19        4.91      3.79 o
   6   7   4      130.11      157.10     19.12 o
   7   7   4        2.11        6.04      4.69 o
   8   7   4       59.30       71.86     10.66 o
   9   7   4       17.76       26.03      6.53 o
  -7   8   4        1.53        0.00      3.53 o
  -6   8   4       11.62        4.71      4.55 o
  -5   8   4        4.76        0.00      4.58 o
  -4   8   4        0.10        2.70      3.90 o
  -3   8   4       75.32       86.00     12.06 o
  -2   8   4        0.08        0.86      3.77 o
  -1   8   4        4.55        3.29      4.10 o
   0   8   4       85.75      107.37     17.51 o
   1   8   4        0.02        0.28      5.27 o
   2   8   4       13.23       28.53      6.63 o
   3   8   4        1.70        1.26      5.88 o
   4   8   4        5.19        6.58      7.45 o
   5   8   4       12.61        4.16     11.17 o
   6   8   4        7.58        3.14      3.75 o
   7   8   4        0.71        0.00      5.67 o
  -3   9   4        4.54       15.24      6.26 o
  -2   9   4        1.67        6.24      6.36 o
  -1   9   4        0.08        4.60      6.86 o
   1   9   4       11.86        4.83      6.36 o
   2   9   4        8.25        6.72      6.88 o
   3   9   4        2.30       13.19      6.78 o
 -13   0   5        8.42       14.17      8.13 o
 -11   0   5       25.60       25.64      8.53 o
  -9   0   5      156.49      108.90     14.13 o
  -7   0   5     1533.80     1567.69     29.22 o
  -5   0   5      416.39      333.15      8.78 o
  -3   0   5     4045.65     3989.16    111.19 o
  -1   0   5    60442.35    34477.19   2046.82 o
   1   0   5     9973.45    10793.56    215.67 o
   3   0   5       18.61       23.61      4.10 o
   5   0   5      662.39      753.47     18.62 o
   7   0   5        1.50        4.43      2.43 o
   9   0   5      396.90      384.49     22.58 o
  11   0   5        3.71        1.85      3.70 o
  13   0   5       57.82       82.98     15.05 o
 -14   1   5        1.03        2.01      3.61 o
 -13   1   5        6.90        0.00      3.22 o
 -12   1   5       36.94       41.56      7.38 o
 -11   1   5       94.82      126.86     12.28 o
 -10   1   5       95.76       84.22      9.45 o
  -9   1   5        0.56        2.44      1.66 o
  -8   1   5        5.82        2.89      1.41 o
  -7   1   5        0.00        0.31      0.98 o
  -6   1   5      215.26      198.95      9.42 o
  -5   1   5     1425.25     1463.17     15.05 o
  -4   1   5     2272.73     2295.56     20.85 o
  -3   1   5     1525.67     1581.41     17.12 o
  -2   1   5     4174.17     4482.05     82.73 o
  -1   1   5      635.56      731.53     10.63 o
   0   1   5      167.77      143.82      4.81 o
   1   1   5    10220.49    11035.10    175.10 o
   2   1   5     4756.06     4826.32     51.69 o
   3   1   5        8.49        2.97      1.02 o
   4   1   5      203.28      175.53      6.31 o
   5   1   5      333.46      405.59      9.03 o
   6   1   5      785.15      706.58     14.99 o
   7   1   5       42.24       46.21      3.88 o
   8   1   5       19.55       21.72      3.73 o
   9   1   5      554.60      565.69     16.41 o
  10   1   5       27.23       22.83      4.92 o
  11   1   5        2.44        1.49      2.34 o
  12   1   5        6.56        7.70      5.55 o
  13   1   5        1.22        4.75      3.56 o
  14   1   5        0.78        0.33      3.38 o
 -14   2   5       10.80        0.00      3.39 o
 -13   2   5       25.36       23.85      6.64 o
 -12   2   5      144.06      180.40     16.18 o
 -11   2   5        0.99        0.00      2.45 o
 -10   2   5       40.43       24.18     12.34 o
  -9   2   5      304.75      305.44      9.17 o
  -8   2   5       66.54       57.73      4.56 o
  -7   2   5      163.04      170.74      8.81 o
  -6   2   5      587.36      558.68     14.81 o
  -5   2   5      650.53      704.38     10.58 o
  -4   2   5        7.87        4.70      1.19 o
  -3   2   5        3.72        2.85      0.87 o
  -2   2   5      118.68       87.84      3.05 o
  -1   2   5      148.25       96.45      3.02 o
   0   2   5     4908.28     5166.76     64.98 o
   1   2   5       28.52       26.79      2.76 o
   2   2   5     1042.30     1063.80     14.71 o
   3   2   5        0.62        1.89      0.95 o
   4   2   5      258.65      276.58      6.89 o
   5   2   5        2.27        1.65      1.15 o
   6   2   5        3.72        1.84      1.33 o
   7   2   5        3.46        0.00      3.14 o
   8   2   5      110.70       95.95      7.24 o
   9   2   5       35.40       38.46      5.20 o
  10   2   5       15.44       18.48      3.91 o
  11   2   5        3.07        6.41      3.27 o
  12   2   5       28.36       40.16      7.37 o
  13   2   5        0.43        1.59      3.53 o
  14   2   5      146.47       68.70    123.05 o
 -13   3   5        5.85        3.23      5.49 o
 -12   3   5       12.85       15.37      4.58 o
 -11   3   5      100.71      109.68      7.32 o
 -10   3   5        0.27        0.00      1.94 o
  -9   3   5      279.78      263.35     10.37 o
  -8   3   5      165.12      174.06      8.55 o
  -7   3   5       50.01       42.33      4.81 o
  -6   3   5        0.91        1.35      1.74 o
  -5   3   5      251.88      273.12      7.20 o
  -4   3   5       97.53      133.15      4.92 o
  -3   3   5        8.03        7.02      1.50 o
  -2   3   5       10.25       12.34      2.07 o
  -1   3   5        4.47        8.73      1.35 o
   0   3   5     1389.73     1499.56     21.31 o
   1   3   5      402.83      381.03      8.57 o
   2   3   5      217.86      214.28      5.71 o
   3   3   5      221.98      148.59      4.51 o
   4   3   5      115.18      103.13      5.11 o
   5   3   5      554.96      583.44     13.90 o
   6   3   5      104.22       95.06      6.45 o
   7   3   5      695.84      725.40     33.24 o
   8   3   5     1055.14     1118.43     25.07 o
   9   3   5      274.96      283.93     11.98 o
  10   3   5       36.77       28.94      4.72 o
  11   3   5       46.88       35.73      5.43 o
  12   3   5       78.86       94.04     11.00 o
  13   3   5        0.70        0.00      3.63 o
 -13   4   5        1.51        2.94      3.07 o
 -12   4   5        0.02        1.42      3.38 o
 -11   4   5       43.51       63.93      6.40 o
 -10   4   5       28.60       37.33      4.98 o
  -9   4   5       49.06       48.94      5.58 o
  -8   4   5      548.75      638.10     16.93 o
  -7   4   5      249.52      264.97     10.15 o
  -6   4   5       61.37       52.30      5.07 o
  -5   4   5      563.76      626.22     14.90 o
  -4   4   5        0.07        3.34      1.55 o
  -3   4   5      252.55      307.40      8.67 o
  -2   4   5      270.04      246.66      7.42 o
  -1   4   5        5.06        3.57      2.80 o
   0   4   5      200.64      197.83      5.45 o
   1   4   5       21.11       29.29      3.23 o
   2   4   5       63.91       73.12      4.38 o
   3   4   5      237.24      232.95      6.34 o
   4   4   5      367.14      354.05      8.03 o
   5   4   5        9.48       11.91      3.06 o
   6   4   5      198.75      201.74     10.23 o
   7   4   5      107.51      103.14      7.82 o
   8   4   5       73.24       64.77      6.68 o
   9   4   5       46.69       57.86      8.68 o
  10   4   5      137.20      142.81     13.40 o
  11   4   5       35.07       44.28      8.04 o
  12   4   5       14.61       26.86      6.17 o
 -12   5   5        2.43        0.00      6.49 o
 -11   5   5       16.35       15.94      4.25 o
 -10   5   5       37.50       40.01      5.53 o
  -9   5   5        5.42        6.36      2.53 o
  -8   5   5      129.15      145.98      8.87 o
  -7   5   5        2.85        0.21      2.01 o
  -6   5   5       98.54       91.36      6.94 o
  -5   5   5       12.65       11.22      3.72 o
  -4   5   5        9.36        9.62      3.93 o
  -3   5   5       78.73       99.67      7.75 o
  -2   5   5        2.51        0.88      2.11 o
  -1   5   5      197.16      206.46      9.80 o
   0   5   5      220.01      185.56      7.41 o
   1   5   5       38.93       37.22      4.02 o
   2   5   5       79.75       70.09      4.83 o
   3   5   5       11.67        7.28      2.24 o
   4   5   5      151.13      149.40     15.31 o
   5   5   5      133.81      108.38     11.10 o
   6   5   5      312.95      377.45     18.61 o
   7   5   5       16.12        8.86      9.80 o
   8   5   5       28.58       29.84      6.40 o
   9   5   5      131.93      125.40     13.24 o
  10   5   5       15.85       27.39      7.65 o
  11   5   5        1.60        7.70      4.42 o
  12   5   5       47.90       46.36      8.45 o
 -11   6   5        0.00        0.00      3.68 o
 -10   6   5        1.14        0.00      3.09 o
  -9   6   5       72.25       89.43     10.42 o
  -8   6   5        2.42        2.83      3.34 o
  -7   6   5       12.05       28.22      8.09 o
  -6   6   5       32.20       41.37     17.26 o
  -5   6   5       52.28       61.41      9.42 o
  -4   6   5      300.47      273.51     25.07 o
  -3   6   5      396.67      413.26     20.01 o
  -2   6   5      103.79      110.11      9.55 o
  -1   6   5        4.63        7.02      2.58 o
   0   6   5      475.03      439.98     14.69 o
   1   6   5      308.13      303.02     10.04 o
   2   6   5      211.98      185.94      7.76 o
   3   6   5        9.29        7.81      3.83 o
   4   6   5      105.58       97.30     11.20 o
   5   6   5        7.73        7.09      3.64 o
   6   6   5        0.07        2.06      2.90 o
   7   6   5       37.41       43.61     11.55 o
   8   6   5       34.57       33.27      7.34 o
   9   6   5       19.61       13.89      5.23 o
  10   6   5        1.29        8.22      4.75 o
  -9   7   5        1.68        3.97      4.73 o
  -8   7   5        0.87       10.50      5.46 o
  -7   7   5        0.89        0.00      4.27 o
  -6   7   5       43.18       35.77      9.92 o
  -5   7   5      154.28      173.07     28.53 o
  -4   7   5      116.40      108.81     13.26 o
  -3   7   5        6.32        1.80      3.04 o
  -2   7   5       50.53       42.16      7.76 o
  -1   7   5       32.45       27.42      9.70 o
   0   7   5      301.22      319.06     11.32 o
   1   7   5       41.14       50.13      5.22 o
   2   7   5       89.84       86.12     11.00 o
   3   7   5        1.94        0.66      3.27 o
   4   7   5        0.77        1.75      3.22 o
   5   7   5       33.53       37.53      7.43 o
   6   7   5        3.65        3.63      4.23 o
   7   7   5       11.35       14.97      7.26 o
   8   7   5      140.59      170.35     16.40 o
   9   7   5        8.09        1.70      4.24 o
  -7   8   5        0.61        3.29      3.75 o
  -6   8   5        1.54        0.00      6.66 o
  -5   8   5       14.30       11.11      5.43 o
  -4   8   5       74.92      120.47     19.94 o
  -3   8   5       10.83       17.57      6.17 o
  -2   8   5        1.00        2.29      4.63 o
  -1   8   5       21.05       29.88      5.90 o
   0   8   5       31.62       36.04      5.02 o
   1   8   5        5.10        6.52      5.59 o
   2   8   5       21.16       26.38      7.32 o
   3   8   5       61.15       76.99     11.47 o
   4   8   5        8.93        6.69      5.05 o
   5   8   5        7.68       13.08      8.65 o
   6   8   5        0.05        1.13      3.61 o
   7   8   5       17.36        6.32      6.64 o
  -3   9   5        4.92        6.37     11.37 o
  -2   9   5        1.00        4.11      5.04 o
  -1   9   5       18.35       28.80      8.43 o
   1   9   5       40.35       49.94     13.64 o
   2   9   5        1.41       11.55      6.64 o
   3   9   5       95.45      167.86     24.75 o
 -14   0   6       19.78       24.55      9.66 o
 -12   0   6       11.81        9.62      5.75 o
 -10   0   6        9.03       19.96      7.08 o
  -8   0   6      583.19      599.08     14.63 o
  -6   0   6       90.79      117.58      5.52 o
  -4   0   6      647.02      524.48     74.55 o
  -2   0   6    37131.88    39528.73    448.35 o
   0   0   6     4942.32     4954.28    105.00 o
   2   0   6      726.12      838.32     25.76 o
   4   0   6      942.62     1210.62     25.33 o
   6   0   6      262.71      275.68     15.43 o
   8   0   6       43.99       45.14      5.96 o
  10   0   6      100.82       72.72     12.11 o
  12   0   6       72.57       87.93     14.89 o
  14   0   6        0.19        0.00      4.91 o
 -14   1   6        4.77       15.75      6.19 o
 -13   1   6       15.96       20.56      5.55 o
 -12   1   6        4.79        4.82      3.60 o
 -11   1   6        0.99        3.31      3.62 o
 -10   1   6       29.04       25.11      5.39 o
  -9   1   6       33.63       39.19      3.69 o
  -8   1   6       17.26       18.14      2.66 o
  -7   1   6       62.33       48.14      4.15 o
  -6   1   6       41.23       42.00      2.39 o
  -5   1   6        6.53        4.53      0.99 o
  -4   1   6     1033.48     1043.38     13.66 o
  -3   1   6      677.68      660.15     10.37 o
  -2   1   6        0.72        0.00      0.75 o
  -1   1   6      163.22      122.93      3.78 o
   0   1   6      773.24      755.54     13.79 o
   1   1   6      163.18      145.02      4.01 o
   2   1   6      165.59      157.64      4.68 o
   3   1   6       24.64       21.49      2.12 o
   4   1   6     1905.30     2157.22     32.40 o
   5   1   6       97.48       63.35      4.70 o
   6   1   6       50.29       45.97      3.66 o
   7   1   6      333.87      295.95      9.90 o
   8   1   6     2336.67     2462.44     40.56 o
   9   1   6     1008.94     1031.61     23.46 o
  10   1   6      160.94      189.08     11.68 o
  11   1   6       13.26        4.83      3.13 o
  12   1   6        0.39        4.99      3.61 o
  13   1   6       20.35       20.41      5.80 o
  14   1   6       54.40       22.58     35.03 o
 -14   2   6        1.10        6.26      4.53 o
 -13   2   6       37.13       45.10      8.19 o
 -12   2   6       35.73       38.90      7.23 o
 -11   2   6        1.47        1.62      2.67 o
 -10   2   6       82.67       61.73     18.32 o
  -9   2   6       73.46       72.83      6.65 o
  -8   2   6      159.58      153.27      7.46 o
  -7   2   6        8.32       18.00      2.60 o
  -6   2   6        0.01        0.03      0.99 o
  -5   2   6        8.21        7.32      1.42 o
  -4   2   6      663.08      643.24      9.92 o
  -3   2   6     2850.46     2914.23     36.25 o
  -2   2   6     1238.92     1377.11     18.71 o
  -1   2   6     2724.36     3011.47     34.79 o
   0   2   6      320.55      328.21      8.89 o
   1   2   6      130.13      182.86      6.34 o
   2   2   6      494.04      559.24      9.40 o
   3   2   6     1680.62     1883.05     24.47 o
   4   2   6      202.41      200.59      5.96 o
   5   2   6       47.27       45.19      3.44 o
   6   2   6      126.43      131.86      6.58 o
   7   2   6      159.80      130.92      8.74 o
   8   2   6      182.03      175.15     12.34 o
   9   2   6      483.15      457.79     15.12 o
  10   2   6       15.24       16.95      3.54 o
  11   2   6        4.45        4.56      3.20 o
  12   2   6        5.78        3.16      3.46 o
  13   2   6       13.41       19.32      5.45 o
 -13   3   6        2.76        5.53      4.65 o
 -12   3   6        6.21        7.36      4.59 o
 -11   3   6       11.07       14.47      3.55 o
 -10   3   6       56.51       58.09      5.21 o
  -9   3   6      164.51      176.40      7.79 o
  -8   3   6       10.74       12.27      2.37 o
  -7   3   6        2.10        0.33      1.43 o
  -6   3   6      453.05      474.29     12.15 o
  -5   3   6      674.16      747.98     15.10 o
  -4   3   6        1.81        2.49      1.18 o
  -3   3   6      700.51      754.48     12.23 o
  -2   3   6      289.30      279.91      7.06 o
  -1   3   6      534.87      545.45      9.69 o
   0   3   6     1394.03     1416.96     20.73 o
   1   3   6       14.65       17.14      2.69 o
   2   3   6      186.31      142.61      4.53 o
   3   3   6      493.07      484.00      8.91 o
   4   3   6      344.59      313.66     11.21 o
   5   3   6       58.19       52.16      3.72 o
   6   3   6      717.72      649.24     17.96 o
   7   3   6      661.82      688.08     18.08 o
   8   3   6     1601.14     1876.80     53.30 o
   9   3   6      822.12      881.04     22.59 o
  10   3   6       79.09       97.75      8.60 o
  11   3   6       14.22       13.04      3.58 o
  12   3   6       10.03       20.01      5.13 o
  13   3   6       11.00       10.41      4.36 o
 -12   4   6        3.44        0.00      3.03 o
 -11   4   6        2.21        3.91      2.82 o
 -10   4   6       38.65       26.92      3.83 o
  -9   4   6      141.81      174.35      8.71 o
  -8   4   6       65.41       72.73      7.35 o
  -7   4   6       22.75       23.78      3.86 o
  -6   4   6       30.47       28.77      3.97 o
  -5   4   6       29.93       22.48      3.35 o
  -4   4   6      100.86      122.56      6.30 o
  -3   4   6      390.28      408.02      9.08 o
  -2   4   6      950.85     1021.33     33.24 o
  -1   4   6      170.61      160.48      6.54 o
   0   4   6       10.00       10.34      2.16 o
   1   4   6       92.57       87.31      5.01 o
   2   4   6       98.16      132.80      6.64 o
   3   4   6        2.23        4.73      1.77 o
   4   4   6       14.60       10.08      2.27 o
   5   4   6       33.75       23.37      4.84 o
   6   4   6      350.63      364.47     17.35 o
   7   4   6      166.15      192.58     16.34 o
   8   4   6      129.48      141.93     12.81 o
   9   4   6      146.03      168.92     18.19 o
  10   4   6       69.18       69.79      9.94 o
  11   4   6       15.14       21.12      6.11 o
  12   4   6        0.61        0.00      3.09 o
 -12   5   6        0.29        0.00      3.89 o
 -11   5   6        8.83        8.29      4.30 o
 -10   5   6       21.90       38.55      8.11 o
  -9   5   6        5.34        0.00      3.28 o
  -8   5   6       47.12       61.47      7.95 o
  -7   5   6      102.23       85.06      9.17 o
  -6   5   6       16.17       13.99      3.98 o
  -5   5   6       75.03       70.89     14.71 o
  -4   5   6        1.42        4.04      2.91 o
  -3   5   6        3.71        6.29      2.46 o
  -2   5   6      189.59      146.61     12.16 o
  -1   5   6       11.43        9.71      2.63 o
   0   5   6       16.64       18.93      3.17 o
   1   5   6        0.22        0.45      1.63 o
   2   5   6      126.51      112.43      6.02 o
   3   5   6      252.02      255.47      9.34 o
   4   5   6       54.69       45.56      7.59 o
   5   5   6      394.91      383.91     37.13 o
   6   5   6      790.71      846.82     29.66 o
   7   5   6      260.97      258.38     16.44 o
   8   5   6       26.80       25.50     11.45 o
   9   5   6      348.56      425.49     35.68 o
  10   5   6        1.16        0.92      3.38 o
  11   5   6       57.35       63.65     10.16 o
 -10   6   6       67.71      154.66     65.11 o
  -9   6   6        0.64        6.47      5.07 o
  -8   6   6       15.27       26.36      5.63 o
  -7   6   6        0.03        0.00      3.19 o
  -6   6   6      158.03      176.48     16.32 o
  -5   6   6      133.44      125.43     13.71 o
  -4   6   6      379.03      447.66     39.62 o
  -3   6   6       11.41       21.21      7.97 o
  -2   6   6        4.45        5.08      2.16 o
  -1   6   6       66.22       64.24      5.70 o
   0   6   6       95.56       79.08      6.08 o
   1   6   6      217.19      186.45      7.91 o
   2   6   6       15.65       16.40      3.20 o
   3   6   6       34.25       27.25      6.25 o
   4   6   6       20.06       23.27      5.66 o
   5   6   6       30.63       20.19      6.21 o
   6   6   6        0.46        0.00      2.73 o
   7   6   6       51.19       40.02      8.09 o
   8   6   6        4.82        5.84      4.06 o
   9   6   6        1.98        1.15      3.36 o
  10   6   6       82.66       83.29     11.58 o
  -9   7   6       70.67        4.31      6.04 o
  -8   7   6       26.71        8.33      7.12 o
  -7   7   6        0.91        6.13      4.77 o
  -6   7   6        1.84        1.35      4.21 o
  -5   7   6        4.83        2.57      3.64 o
  -4   7   6       18.18       20.40      8.05 o
  -3   7   6      220.58      257.36     23.02 o
  -2   7   6        9.26       11.58      3.59 o
  -1   7   6       98.13       89.94      7.30 o
   0   7   6        2.75        0.42      2.05 o
   1   7   6      144.01      156.25      8.44 o
   2   7   6        2.02        0.00      3.07 o
   3   7   6        2.19        0.06      4.59 o
   4   7   6       13.71       13.74      5.05 o
   5   7   6        0.10        0.00      4.77 o
   6   7   6        9.86        1.17     11.83 o
   7   7   6       73.55      108.64     13.76 o
   8   7   6       10.81        6.35      4.97 o
   9   7   6       44.70       59.74     10.62 o
  -7   8   6       24.90       33.52     13.00 o
  -6   8   6        0.04        0.00      5.31 o
  -5   8   6       63.64       88.30     17.99 o
  -4   8   6        0.01        0.00      3.57 o
  -3   8   6       13.25       20.86      8.63 o
  -2   8   6       12.43       12.12      5.00 o
  -1   8   6       28.88       32.94      5.98 o
   0   8   6       58.28       57.38      6.92 o
   1   8   6       10.43       15.53      9.54 o
   2   8   6        5.93       10.46      6.92 o
   3   8   6       36.78       65.76     12.07 o
   4   8   6       32.24       35.87      8.01 o
   5   8   6        0.01        0.00      4.79 o
   6   8   6        0.74        5.10      3.99 o
  -2   9   6        6.58       14.53      6.06 o
  -1   9   6        1.56        5.12      5.83 o
   1   9   6        4.46        0.00      6.52 o
   2   9   6       35.64       29.90     11.31 o
 -13   0   7       27.76       33.36     10.75 o
 -11   0   7        0.27        9.74      5.80 o
  -9   0   7      721.41      796.15     36.38 o
  -7   0   7       27.62       49.58      8.68 o
  -5   0   7      128.50      147.33      7.42 o
  -3   0   7      190.62      131.17      5.20 o
  -1   0   7      544.92      766.36     17.10 o
   1   0   7     3088.57     3277.55     74.81 o
   3   0   7     3820.70     4513.01     97.41 o
   5   0   7     2651.78     3094.25     53.80 o
   7   0   7      891.03      844.91     22.98 o
   9   0   7       55.59       54.25     10.22 o
  11   0   7       26.69       30.75      7.97 o
  13   0   7        4.36       23.54      8.29 o
 -14   1   7        0.12        4.07      4.67 o
 -13   1   7        0.70        1.42      3.88 o
 -12   1   7       17.97       27.79      6.49 o
 -11   1   7       36.17       38.82      6.88 o
 -10   1   7       87.28       93.44     10.18 o
  -9   1   7      482.01      564.14     14.03 o
  -8   1   7      946.05     1027.34     71.19 o
  -7   1   7      199.75      152.84     14.67 o
  -6   1   7      393.64      367.26      7.22 o
  -5   1   7      734.58      685.52     10.11 o
  -4   1   7      580.51      588.24      8.91 o
  -3   1   7       60.99       75.81      7.31 o
  -2   1   7      432.29      376.20      7.19 o
  -1   1   7     1071.96     1184.60     16.46 o
   0   1   7       53.56       37.69      3.17 o
   1   1   7     1159.83     1263.86     17.14 o
   2   1   7       37.86       25.96      2.47 o
   3   1   7      558.08      523.22     10.05 o
   4   1   7      200.59      172.46      8.86 o
   5   1   7      275.43      234.59      9.79 o
   6   1   7      737.83      739.98     20.45 o
   7   1   7      853.28      872.26     16.56 o
   8   1   7       26.66       22.41      3.80 o
   9   1   7      209.14      205.21      9.68 o
  10   1   7       16.96       10.40      3.50 o
  11   1   7       71.14       75.80     15.15 o
  12   1   7       62.97       48.77     10.42 o
  13   1   7        0.27        0.00      3.35 o
 -13   2   7       29.11       42.18     11.91 o
 -12   2   7        2.62        8.75      6.16 o
 -11   2   7      107.00      109.64     11.89 o
 -10   2   7       40.33       25.88      3.31 o
  -9   2   7        6.98        3.85      1.95 o
  -8   2   7       20.73       24.68      3.06 o
  -7   2   7       74.16       64.70      4.59 o
  -6   2   7      526.53      566.87      9.92 o
  -5   2   7     1253.00     1257.82     16.08 o
  -4   2   7      287.35      233.47      5.63 o
  -3   2   7      338.08      347.86      6.79 o
  -2   2   7       16.42        7.02      1.73 o
  -1   2   7     1583.14     1594.61     20.81 o
   0   2   7       12.87       20.97      2.72 o
   1   2   7     1278.37     1358.56     22.70 o
   2   2   7     2085.03     2226.81     27.12 o
   3   2   7      838.88     1014.83     15.69 o
   4   2   7     2258.13     2482.55     31.72 o
   5   2   7       10.72        9.13      1.97 o
   6   2   7       94.95       60.56      4.33 o
   7   2   7       31.45       14.28      3.59 o
   8   2   7      986.40     1093.14     32.65 o
   9   2   7      444.73      458.08     26.31 o
  10   2   7      116.95      106.05     10.25 o
  11   2   7       18.89       22.22      8.81 o
  12   2   7        8.80        7.22      4.00 o
  13   2   7       13.73        9.55      4.55 o
 -13   3   7        0.04        0.00      3.35 o
 -12   3   7       47.24       44.51      8.35 o
 -11   3   7       14.24       16.74      3.23 o
 -10   3   7       73.85       65.60      5.59 o
  -9   3   7       58.08       70.92      5.67 o
  -8   3   7      430.64      474.05     11.97 o
  -7   3   7       24.45       16.33      2.66 o
  -6   3   7      391.09      373.48      9.75 o
  -5   3   7       11.82        9.71      1.80 o
  -4   3   7      397.10      422.26     10.53 o
  -3   3   7      196.97      188.70      5.53 o
  -2   3   7      217.15      213.56     10.05 o
  -1   3   7       31.21       30.97      3.32 o
   0   3   7       25.24       11.64      2.42 o
   1   3   7      447.49      417.66     13.96 o
   2   3   7     2330.39     2564.52     31.38 o
   3   3   7       94.84      116.96      4.22 o
   4   3   7        0.68        2.87      1.42 o
   5   3   7      258.07      219.40      7.04 o
   6   3   7      133.42      145.16      7.56 o
   7   3   7      424.75      424.16     16.39 o
   8   3   7        0.02        1.15      2.16 o
   9   3   7      264.39      211.89     31.68 o
  10   3   7       13.22       12.06      4.74 o
  11   3   7       30.14       36.05      5.74 o
  12   3   7        0.50        4.91      5.07 o
  13   3   7       52.97        3.50      3.98 o
 -12   4   7        2.39        0.20      5.44 o
 -11   4   7       42.48       45.50      5.24 o
 -10   4   7       87.43       98.80      7.32 o
  -9   4   7      118.09      117.21      7.50 o
  -8   4   7       54.53       50.19      4.83 o
  -7   4   7      119.61      127.87      7.17 o
  -6   4   7       55.87       41.58      4.05 o
  -5   4   7      136.54      129.75      9.65 o
  -4   4   7      184.81      180.18      7.32 o
  -3   4   7       16.48       14.01      2.63 o
  -2   4   7      187.82      175.00      9.94 o
  -1   4   7      126.31      117.36      6.24 o
   0   4   7     1041.46     1004.03     17.87 o
   1   4   7      226.25      235.67      9.15 o
   2   4   7       30.51       26.12      3.67 o
   3   4   7     1269.46     1446.33     23.42 o
   4   4   7      357.96      358.54      9.73 o
   5   4   7      318.99      351.44     43.32 o
   6   4   7      847.95      897.81     41.69 o
   7   4   7       14.41       10.44      7.51 o
   8   4   7       81.73       77.01     10.08 o
   9   4   7        8.73       11.99      4.20 o
  10   4   7        3.92        2.41      4.01 o
  11   4   7        0.20        0.00      3.66 o
  12   4   7        6.37        3.64      3.73 o
 -11   5   7       13.90       18.43      4.86 o
 -10   5   7        8.17        6.70      3.68 o
  -9   5   7        0.01        0.00      3.22 o
  -8   5   7       28.94       27.20      7.84 o
  -7   5   7        7.58        9.39      2.99 o
  -6   5   7       16.33       11.38      3.16 o
  -5   5   7        5.19        4.07      2.71 o
  -4   5   7       18.73       12.23      3.14 o
  -3   5   7        7.38        6.33      2.11 o
  -2   5   7      214.04      199.69     21.73 o
  -1   5   7      369.66      355.92     16.57 o
   0   5   7       11.11       15.31      2.88 o
   1   5   7        0.21        0.00      1.54 o
   2   5   7       11.63       12.36      3.39 o
   3   5   7      179.59      185.82      7.78 o
   4   5   7        5.40        4.08      2.35 o
   5   5   7      868.77      941.45     31.48 o
   6   5   7      117.37      102.32     11.75 o
   7   5   7        2.30        1.75      6.26 o
   8   5   7        1.76        7.15      3.87 o
   9   5   7      271.73      264.10     17.74 o
  10   5   7        4.87        7.43      4.60 o
  11   5   7       14.11       10.54      5.21 o
 -10   6   7       12.50       26.31      7.38 o
  -9   6   7        8.12       17.16      7.09 o
  -8   6   7        0.00        0.00      4.72 o
  -7   6   7       55.55       73.30      9.94 o
  -6   6   7      203.84      236.03     28.84 o
  -5   6   7       27.18       35.61      7.07 o
  -4   6   7        0.76        2.33      2.57 o
  -3   6   7       21.70       28.15      4.96 o
  -2   6   7      293.84      271.18     14.24 o
  -1   6   7       16.16       17.96      3.15 o
   0   6   7       58.74       50.37      5.10 o
   1   6   7      110.30       95.73      6.39 o
   2   6   7      381.01      424.67     14.48 o
   3   6   7       49.52       56.03      8.71 o
   4   6   7       92.72       90.07     11.45 o
   5   6   7      160.60      179.84     15.53 o
   6   6   7       76.78       57.45     13.32 o
   7   6   7       10.77       13.24      5.17 o
   8   6   7        1.79        5.04      4.13 o
   9   6   7        0.80        0.00      3.89 o
  10   6   7       31.49       40.35      9.23 o
  -9   7   7        2.49        0.00     11.73 o
  -8   7   7       13.73        1.68     13.47 o
  -7   7   7       49.64       99.50     22.55 o
  -6   7   7       34.25       46.66     13.88 o
  -5   7   7        0.24        0.33      3.49 o
  -4   7   7       97.95      111.19     13.40 o
  -3   7   7       26.42       19.96      4.95 o
  -2   7   7       34.00       18.77      4.03 o
  -1   7   7        6.36        6.25      2.80 o
   0   7   7      152.45      159.76     12.51 o
   1   7   7       11.27        8.93      4.90 o
   2   7   7       17.01       23.62      9.38 o
   3   7   7        0.05        0.00      2.96 o
   4   7   7       66.24       92.42     12.11 o
   5   7   7       22.84       20.52      6.37 o
   6   7   7       35.74       53.01      9.41 o
   7   7   7        0.82        0.00      7.08 o
   8   7   7       78.04      101.82     14.03 o
  -6   8   7        2.93        9.98      6.89 o
  -5   8   7       14.36       17.14      7.01 o
  -4   8   7       27.44       47.09      8.30 o
  -3   8   7       75.74       84.89     10.18 o
  -2   8   7       11.58       13.73      4.87 o
  -1   8   7       13.28        9.08      3.51 o
   0   8   7        8.67       23.80      4.75 o
   1   8   7       60.57       53.28     13.60 o
   2   8   7       13.37       12.11      7.08 o
   3   8   7        0.41        0.00      7.06 o
   4   8   7        4.73        6.28      5.27 o
   5   8   7        1.42        5.80      4.98 o
   6   8   7       25.10       16.93     11.27 o
  -1   9   7        0.18        5.34      5.29 o
   1   9   7        0.38        3.86      6.96 o
 -14   0   8        1.02        8.33      6.28 o
 -12   0   8        4.40        6.80      5.19 o
 -10   0   8        2.41        0.64      2.90 o
  -8   0   8       14.96       20.74      3.35 o
  -6   0   8      193.24      188.75     12.29 o
  -4   0   8       57.02       42.23      6.08 o
  -2   0   8    11646.25    13084.85    209.14 o
   0   0   8      721.52      768.30     25.55 o
   2   0   8      875.95     1016.76     31.83 o
   4   0   8     1322.06     1323.38     28.34 o
   6   0   8      995.14     1090.29     26.35 o
   8   0   8       42.02       27.97      6.50 o
  10   0   8      532.22      495.32     27.65 o
  12   0   8        1.87        3.02      4.27 o
 -13   1   8        9.64        4.33      6.90 o
 -12   1   8       10.01       10.13      4.22 o
 -11   1   8      120.48      149.04     13.84 o
 -10   1   8      139.43      152.35     12.99 o
  -9   1   8       12.55       15.40      3.03 o
  -8   1   8      315.97      334.68     16.50 o
  -7   1   8        0.17        1.24      1.28 o
  -6   1   8      229.59      240.96      7.57 o
  -5   1   8      879.64      829.54     11.81 o
  -4   1   8      482.32      515.75      9.40 o
  -3   1   8      288.15      435.46      8.42 o
  -2   1   8      132.38      129.85      4.23 o
  -1   1   8      320.87      329.21      8.98 o
   0   1   8      528.36      587.65     23.01 o
   1   1   8        4.36        6.47      1.38 o
   2   1   8      122.55      151.71      5.53 o
   3   1   8     1496.83     1636.00     22.62 o
   4   1   8      229.19      227.94      6.78 o
   5   1   8      140.83      134.63      6.56 o
   6   1   8        6.57        7.54      1.92 o
   7   1   8      369.27      354.95     10.01 o
   8   1   8      127.53      139.83      8.14 o
   9   1   8      850.18      878.38     21.65 o
  10   1   8       27.52       19.90      4.55 o
  11   1   8       74.05       88.13     10.03 o
  12   1   8       28.37       25.62      5.96 o
  13   1   8       95.99      123.58     12.75 o
 -13   2   8        5.44        4.19      4.63 o
 -12   2   8       37.35       39.67      8.01 o
 -11   2   8       13.07       15.31      4.96 o
 -10   2   8        2.23        1.89      2.13 o
  -9   2   8       77.91       81.46      6.44 o
  -8   2   8       10.95        6.03      2.00 o
  -7   2   8       95.53       88.04      5.38 o
  -6   2   8       86.78       75.69      3.91 o
  -5   2   8       39.68       38.57      3.14 o
  -4   2   8       21.18       25.39      2.58 o
  -3   2   8     3724.97     3973.05     47.33 o
  -2   2   8      142.33      124.59      4.52 o
  -1   2   8     1252.01     1228.69     17.57 o
   0   2   8       84.13       72.04      4.85 o
   1   2   8     1701.59     1730.04     27.69 o
   2   2   8      110.49      133.40      4.20 o
   3   2   8       20.38       33.23      2.74 o
   4   2   8      116.28      131.30      5.12 o
   5   2   8      580.29      539.79     17.08 o
   6   2   8       13.45       20.31      3.98 o
   7   2   8      318.93      301.66     14.90 o
   8   2   8       42.40       37.34      5.03 o
   9   2   8      113.45       95.57      7.73 o
  10   2   8        7.64       11.03      3.05 o
  11   2   8       24.39       18.94      4.86 o
  12   2   8        1.34        5.55      3.56 o
  13   2   8        0.95        4.65      3.54 o
 -13   3   8        0.04        2.25      3.54 o
 -12   3   8       31.20       34.61      7.31 o
 -11   3   8       68.08       64.83      5.87 o
 -10   3   8       97.44      112.05      7.05 o
  -9   3   8       11.58       11.04      2.65 o
  -8   3   8      151.05      138.55      6.98 o
  -7   3   8        8.58        6.65      2.06 o
  -6   3   8      147.42      160.28      7.93 o
  -5   3   8        5.45        4.70      1.56 o
  -4   3   8      919.96      885.41     13.36 o
  -3   3   8      207.22      229.09      6.24 o
  -2   3   8       70.94       59.42      4.21 o
  -1   3   8      646.72      660.43     15.66 o
   0   3   8      105.71      102.92      6.27 o
   1   3   8      229.15      214.58      8.22 o
   2   3   8      392.35      420.70     11.74 o
   3   3   8       19.36       21.67      2.91 o
   4   3   8      482.91      508.43     12.12 o
   5   3   8      250.89      253.22      8.31 o
   6   3   8       43.02       50.69      5.42 o
   7   3   8       68.80       70.60      7.25 o
   8   3   8      160.22      171.00      9.56 o
   9   3   8      239.57      247.54     22.07 o
  10   3   8      157.30      163.58     14.17 o
  11   3   8        4.27        4.51      3.68 o
  12   3   8       40.51       63.83     13.32 o
  13   3   8        6.17        0.00      3.34 o
 -12   4   8       15.01       19.15      7.11 o
 -11   4   8       14.16       20.79      4.84 o
 -10   4   8       54.29       50.99      5.91 o
  -9   4   8       39.35       39.86      4.58 o
  -8   4   8        9.74       12.54      2.74 o
  -7   4   8       16.85       12.40      3.00 o
  -6   4   8        0.61        0.00      1.88 o
  -5   4   8       32.53       34.16      4.86 o
  -4   4   8       48.62       50.73      4.70 o
  -3   4   8      246.71      238.38      8.50 o
  -2   4   8     1344.94     1383.97     31.82 o
  -1   4   8     1384.10     1433.43     23.40 o
   0   4   8       40.19       31.51      4.17 o
   1   4   8       15.48       10.33      2.76 o
   2   4   8      103.76       84.25      6.15 o
   3   4   8      761.08      749.49     15.72 o
   4   4   8        0.79        0.00      1.55 o
   5   4   8      329.74      379.45     27.47 o
   6   4   8       12.79       15.21      4.34 o
   7   4   8        0.87        6.85      3.40 o
   8   4   8       21.87       18.55      5.00 o
   9   4   8        0.33        0.00      2.87 o
  10   4   8       81.69       84.15     12.72 o
  11   4   8        1.08        5.04      4.04 o
  12   4   8       17.86       27.49     10.36 o
 -11   5   8        0.65        0.00      3.09 o
 -10   5   8        0.76        0.77      3.29 o
  -9   5   8       11.01       11.91      3.92 o
  -8   5   8      283.43      326.43     16.52 o
  -7   5   8       70.69       74.45      7.69 o
  -6   5   8       18.82       21.47      5.68 o
  -5   5   8       19.16       13.36      3.70 o
  -4   5   8       31.45       31.56      4.82 o
  -3   5   8      116.08      123.02      7.44 o
  -2   5   8      133.31      123.70      8.38 o
  -1   5   8       28.83       22.49      3.60 o
   0   5   8       29.63       21.24      3.39 o
   1   5   8       34.30       21.37      3.86 o
   2   5   8        0.87        0.01      1.90 o
   3   5   8        0.13        3.14      1.92 o
   4   5   8       62.65       60.75      6.33 o
   5   5   8        1.68        1.42      2.80 o
   6   5   8        7.71        7.66      3.92 o
   7   5   8        0.20        0.00      2.85 o
   8   5   8       99.07      107.13     12.70 o
   9   5   8       68.77       74.86     11.04 o
  10   5   8       24.92       25.58      6.86 o
  11   5   8       31.28       24.75      7.69 o
 -10   6   8        4.06        3.22      4.14 o
  -9   6   8       17.44       19.68      7.82 o
  -8   6   8        2.21        4.18      4.32 o
  -7   6   8      125.32      161.62     13.97 o
  -6   6   8        1.52        2.27      3.29 o
  -5   6   8       20.02       21.20      4.66 o
  -4   6   8       55.25       57.43      7.09 o
  -3   6   8        0.08        0.77      2.29 o
  -2   6   8       12.11        8.67      4.74 o
  -1   6   8        5.58        8.07      2.48 o
   0   6   8      501.76      520.63     16.46 o
   1   6   8      115.74      106.69      8.27 o
   2   6   8      391.41      394.17     13.95 o
   3   6   8      119.81      128.48      9.01 o
   4   6   8      266.24      336.50     40.08 o
   5   6   8      126.53      134.34     19.92 o
   6   6   8       81.17       97.57     12.28 o
   7   6   8        0.38        6.44      4.03 o
   8   6   8       31.18       31.47      7.79 o
   9   6   8       23.18       18.06      6.67 o
  10   6   8        2.53        0.85      4.63 o
  -8   7   8        0.88        0.00      8.73 o
  -7   7   8       81.50      103.48     12.84 o
  -6   7   8       27.79       41.82      7.79 o
  -5   7   8       24.11       29.75      6.38 o
  -4   7   8       67.58       82.85      9.40 o
  -3   7   8       54.26       47.57     10.04 o
  -2   7   8        1.38        3.44      2.59 o
  -1   7   8      161.91      156.06      9.23 o
   0   7   8        5.44        5.85      2.47 o
   1   7   8       10.52        7.14      2.95 o
   2   7   8        4.77        1.13      5.96 o
   3   7   8       58.46       49.81      9.41 o
   4   7   8       14.02        5.27      4.22 o
   5   7   8       23.69       23.54      9.40 o
   6   7   8        0.55        0.00      5.98 o
   7   7   8       33.60       23.84      7.30 o
   8   7   8        7.33       18.77      6.67 o
  -6   8   8       14.44       10.30      6.69 o
  -5   8   8       66.80       94.79     11.97 o
  -4   8   8       33.51       63.63      9.34 o
  -3   8   8       17.96       26.85      7.80 o
  -2   8   8       50.50       68.54      9.78 o
  -1   8   8       12.37       15.99      4.33 o
   0   8   8       22.62       21.28      4.05 o
   1   8   8       32.81       18.27      9.54 o
   2   8   8       15.88       16.28      6.16 o
   3   8   8       57.93       77.06     14.69 o
   4   8   8        0.00        0.00     10.52 o
   5   8   8        9.90        7.47      9.03 o
   6   8   8       10.21        0.14      9.40 o
 -13   0   9       12.06       28.77      9.70 o
 -11   0   9        7.43        5.55      4.79 o
  -9   0   9       53.75       47.85     10.26 o
  -7   0   9      265.33      269.50      9.54 o
  -5   0   9     2214.29     2512.63     46.62 o
  -3   0   9     2935.37     3267.15     45.19 o
  -1   0   9     1389.25     1661.57     32.16 o
   1   0   9        3.68        0.00      1.61 o
   3   0   9     5092.65     6159.42    135.90 o
   5   0   9      198.29      171.09      9.14 o
   7   0   9       23.19       18.84      5.51 o
   9   0   9       50.11       44.11      9.34 o
  11   0   9       43.19       34.21      8.93 o
  13   0   9       27.10       43.95     10.70 o
 -13   1   9       37.65       38.35      7.68 o
 -12   1   9       57.20       64.77      9.59 o
 -11   1   9        2.62        0.66      3.36 o
 -10   1   9        0.50        0.00      2.70 o
  -9   1   9       82.42       94.78      7.12 o
  -8   1   9     1048.23     1185.39     32.17 o
  -7   1   9     2112.68     2270.80     39.85 o
  -6   1   9       41.03       31.43      2.58 o
  -5   1   9      104.15       89.34      3.79 o
  -4   1   9      169.42      147.65      9.77 o
  -3   1   9     1716.28     2037.54     24.48 o
  -2   1   9     1451.54     1531.58     21.43 o
  -1   1   9       72.81       38.07      3.67 o
   0   1   9       22.76       12.84      2.27 o
   1   1   9      871.29      953.24     28.09 o
   2   1   9      152.96      135.43      6.25 o
   3   1   9     2061.87     2346.28     30.41 o
   4   1   9      501.08      636.36     15.75 o
   5   1   9        5.44        9.64      2.01 o
   6   1   9      664.94      600.47     15.78 o
   7   1   9      218.46      200.75      7.55 o
   8   1   9        6.69        4.56      2.43 o
   9   1   9      139.19      134.89      8.88 o
  10   1   9        0.46        0.00      2.17 o
  11   1   9       79.53       89.17     16.06 o
  12   1   9       56.95       88.50     11.75 o
  13   1   9       24.97       22.07      5.91 o
 -13   2   9        0.89        1.66      4.64 o
 -12   2   9        6.74        5.65      3.77 o
 -11   2   9       19.55       17.42      5.40 o
 -10   2   9        0.19        0.00      1.93 o
  -9   2   9       92.59       96.09      8.57 o
  -8   2   9        1.25        1.64      1.79 o
  -7   2   9      279.98      299.02     10.40 o
  -6   2   9        2.32        0.54      1.29 o
  -5   2   9      170.28      143.96      5.40 o
  -4   2   9      983.20     1080.44     20.47 o
  -3   2   9      502.71      513.70      9.96 o
  -2   2   9     2128.66     2463.15     37.82 o
  -1   2   9       10.14        9.27      2.16 o
   0   2   9      167.24      140.17      6.35 o
   1   2   9       54.00       48.21      2.91 o
   2   2   9       84.39       72.52      3.42 o
   3   2   9     1693.90     1835.86     25.17 o
   4   2   9     1558.04     1660.57     27.22 o
   5   2   9      617.10      626.09     25.39 o
   6   2   9       55.96       64.19      4.67 o
   7   2   9      289.74      275.01     20.49 o
   8   2   9      150.00      131.73     11.40 o
   9   2   9      253.47      254.54     11.24 o
  10   2   9        9.17        2.24      2.31 o
  11   2   9       32.62       31.46      6.31 o
  12   2   9        8.69       11.52      4.22 o
  13   2   9        2.99        0.00      3.26 o
 -13   3   9       67.25       41.25     48.80 o
 -12   3   9        2.24        0.00      6.62 o
 -11   3   9       69.09       76.38      7.20 o
 -10   3   9       14.72       19.19      3.35 o
  -9   3   9      118.20      138.76      7.54 o
  -8   3   9      993.78     1122.80     27.21 o
  -7   3   9      365.31      424.18     11.02 o
  -6   3   9       66.46       76.28      5.21 o
  -5   3   9      171.13      151.43      5.49 o
  -4   3   9       14.42       12.70      2.16 o
  -3   3   9      237.10      239.30      8.32 o
  -2   3   9      816.35      786.91     18.01 o
  -1   3   9        1.64        2.31      1.68 o
   0   3   9       19.79       25.38      3.61 o
   1   3   9      758.97      724.89     16.84 o
   2   3   9      269.56      258.00     14.81 o
   3   3   9       93.43       80.61      5.18 o
   4   3   9     1414.73     1629.91     29.85 o
   5   3   9      121.11      109.65      7.06 o
   6   3   9       43.96       34.93      6.36 o
   7   3   9        2.90        2.16      2.95 o
   8   3   9       11.08        7.48      3.93 o
   9   3   9       79.98       66.47      9.31 o
  10   3   9        1.55        6.20      3.70 o
  11   3   9       30.34       45.60      8.02 o
  12   3   9        2.64       11.31      5.92 o
 -12   4   9        0.04        0.00      6.06 o
 -11   4   9        1.26        4.10      3.16 o
 -10   4   9       33.39       41.40      5.75 o
  -9   4   9       31.77       29.46      4.73 o
  -8   4   9      153.86      157.36      9.66 o
  -7   4   9       78.62       76.40      6.83 o
  -6   4   9        7.45        5.26      2.19 o
  -5   4   9       14.98       18.13      3.67 o
  -4   4   9      141.79      140.36      7.19 o
  -3   4   9       27.97       24.12      3.16 o
  -2   4   9      997.96     1083.58     23.83 o
  -1   4   9      140.73      141.08      8.00 o
   0   4   9        5.19        3.68      2.13 o
   1   4   9      164.55      156.00      7.80 o
   2   4   9      338.92      299.72     10.81 o
   3   4   9     1027.11     1086.10     20.23 o
   4   4   9       48.84       45.38      4.91 o
   5   4   9       92.46       88.77     18.39 o
   6   4   9       10.62       13.44      4.07 o
   7   4   9       51.11       49.58     11.75 o
   8   4   9        0.83        3.57      3.68 o
   9   4   9        8.98       10.95      4.27 o
  10   4   9       82.08       76.56     10.73 o
  11   4   9       23.68       40.50      8.02 o
  12   4   9       17.91        0.00      3.16 o
 -11   5   9        7.37        8.58      4.33 o
 -10   5   9       39.64       41.62      7.01 o
  -9   5   9       14.81       26.75      5.00 o
  -8   5   9       53.10       70.02      7.46 o
  -7   5   9      203.56      219.38     11.94 o
  -6   5   9      175.52      182.82     12.03 o
  -5   5   9      113.31      122.46      9.90 o
  -4   5   9      130.86      124.80     13.57 o
  -3   5   9       43.05       43.73      4.70 o
  -2   5   9        0.44        1.34      1.63 o
  -1   5   9      957.71     1085.59     20.93 o
   0   5   9       71.80       54.52      5.95 o
   1   5   9      102.91       95.65      7.37 o
   2   5   9       22.73       23.17      5.45 o
   3   5   9        1.83        0.00      1.66 o
   4   5   9        0.49        1.14      2.42 o
   5   5   9        4.36        9.02      3.96 o
   6   5   9       16.16        9.90      7.10 o
   7   5   9        0.25        0.00      2.42 o
   8   5   9       27.38       16.21      5.36 o
   9   5   9      170.03      197.34     17.01 o
  10   5   9        0.03        0.61      8.41 o
  11   5   9        7.59        1.59      5.98 o
 -10   6   9        0.14        0.00      3.29 o
  -9   6   9       58.56       68.11     12.97 o
  -8   6   9        6.98        8.63      4.81 o
  -7   6   9       43.94       57.13      8.74 o
  -6   6   9       27.40       19.50      5.06 o
  -5   6   9       32.73       47.21      6.95 o
  -4   6   9       43.46       34.53      5.64 o
  -3   6   9       14.33       14.44      3.82 o
  -2   6   9      170.33      170.35      8.75 o
  -1   6   9      349.31      360.07     11.86 o
   0   6   9      435.17      476.00     19.28 o
   1   6   9      136.28      129.06      9.08 o
   2   6   9       46.34       35.68      4.94 o
   3   6   9        0.35        0.00      2.22 o
   4   6   9        3.86        8.24      4.01 o
   5   6   9       87.74      109.63     26.20 o
   6   6   9       19.03       23.60      6.17 o
   7   6   9        8.55       12.29      4.94 o
   8   6   9       26.78       33.14      8.31 o
   9   6   9        2.43        2.36      4.02 o
  10   6   9        1.33        0.00      3.90 o
  -8   7   9       85.47        0.00      3.92 o
  -7   7   9        3.47       10.10      5.69 o
  -6   7   9       19.04       17.90      5.75 o
  -5   7   9       87.15      109.17     16.14 o
  -4   7   9       22.66       21.44      4.90 o
  -3   7   9        1.90        0.00      2.63 o
  -2   7   9       38.09       34.07      5.52 o
  -1   7   9        1.86        4.38      2.50 o
   0   7   9      183.95      211.58     11.59 o
   1   7   9       28.42       25.42      4.74 o
   2   7   9      252.80      292.45     26.76 o
   3   7   9        5.36        0.00      3.84 o
   4   7   9       42.68       40.47      8.59 o
   5   7   9       14.69       24.00      7.87 o
   6   7   9        7.28       11.68      5.37 o
   7   7   9       18.87       21.80      7.46 o
   8   7   9       27.63       21.91      7.68 o
  -5   8   9       17.89       22.94      6.68 o
  -4   8   9       43.96       47.74      8.14 o
  -3   8   9        5.68        6.81      4.11 o
  -2   8   9       45.54       42.25      8.71 o
  -1   8   9       18.45       23.90      5.28 o
   0   8   9       12.79        8.90      3.87 o
   1   8   9        0.51        0.00      5.59 o
   2   8   9       16.71       19.25      8.41 o
   3   8   9        3.38        6.23      5.16 o
   4   8   9        9.90       21.92      7.28 o
   5   8   9       16.97        0.00      9.32 o
 -12   0  10       14.53       29.62      8.93 o
 -10   0  10        0.62        3.78      4.35 o
  -8   0  10       34.98       51.04      6.42 o
  -6   0  10      298.72      321.23     18.00 o
  -4   0  10     1293.39     1315.92     23.53 o
  -2   0  10       23.59       27.72      6.46 o
   0   0  10      405.32      516.53     21.89 o
   2   0  10     2864.76     2843.24     71.80 o
   4   0  10       18.27       11.20      3.03 o
   6   0  10      208.10      229.09     11.21 o
   8   0  10      726.09      749.83     23.58 o
  10   0  10       67.68       63.91     11.39 o
  12   0  10       38.95       57.71     12.35 o
 -13   1  10        3.13        0.00      4.03 o
 -12   1  10       28.37       37.61      7.58 o
 -11   1  10        2.79        6.86      4.29 o
 -10   1  10      108.20      119.98     12.04 o
  -9   1  10        0.09        2.78      2.10 o
  -8   1  10      417.54      489.13     15.25 o
  -7   1  10      533.95      540.60     11.41 o
  -6   1  10       30.52       31.68      2.71 o
  -5   1  10      275.25      269.76      7.25 o
  -4   1  10     1082.22     1082.26     16.35 o
  -3   1  10     1212.46     1240.61     17.60 o
  -2   1  10       71.72       40.55      3.30 o
  -1   1  10      891.31      824.82     31.90 o
   0   1  10     2041.79     2182.77     33.69 o
   1   1  10      944.96      899.98     22.29 o
   2   1  10       46.52       43.44      3.78 o
   3   1  10        6.80        3.02      1.43 o
   4   1  10     1078.46     1187.02     19.87 o
   5   1  10        5.69        7.28      1.85 o
   6   1  10      184.31      219.96     17.63 o
   7   1  10      324.25      300.21      9.60 o
   8   1  10       24.97       27.17      4.68 o
   9   1  10        0.37        2.42      2.02 o
  10   1  10      210.31      204.02     12.33 o
  11   1  10        9.03       11.53      3.80 o
  12   1  10        3.56        6.70      4.18 o
  13   1  10        6.36       17.30      5.11 o
 -13   2  10       96.02      132.44     15.04 o
 -12   2  10        0.16        0.00      3.79 o
 -11   2  10        1.09        7.06      4.37 o
 -10   2  10       34.85       44.42      5.27 o
  -9   2  10      108.27      111.02      9.34 o
  -8   2  10      110.16       94.13      6.74 o
  -7   2  10      337.81      349.93     11.06 o
  -6   2  10      155.49      153.06      6.16 o
  -5   2  10        3.23        2.83      1.52 o
  -4   2  10      387.75      383.66     13.70 o
  -3   2  10       79.00       84.80      4.68 o
  -2   2  10       12.34        9.29      1.87 o
  -1   2  10      104.12       98.62      6.14 o
   0   2  10      753.34      758.80     16.78 o
   1   2  10       48.73       57.10      3.12 o
   2   2  10      139.99      123.15      5.56 o
   3   2  10       11.62        5.43      1.59 o
   4   2  10      330.46      288.83     10.55 o
   5   2  10        4.53        3.11      1.60 o
   6   2  10      432.11      456.08     16.29 o
   7   2  10      821.71      893.09     21.24 o
   8   2  10       19.82       14.35      3.37 o
   9   2  10       66.82       73.58      7.07 o
  10   2  10       35.49       34.89      9.29 o
  11   2  10       75.38       69.45      9.86 o
  12   2  10        2.53        5.80      5.75 o
  13   2  10      101.28        0.00      3.66 o
 -12   3  10        0.55        1.31      4.24 o
 -11   3  10        0.00        0.00      2.80 o
 -10   3  10        1.41        1.93      2.25 o
  -9   3  10       36.40       40.72      5.00 o
  -8   3  10      238.04      256.20     10.24 o
  -7   3  10      252.02      259.29     10.25 o
  -6   3  10       71.15       70.28      5.73 o
  -5   3  10       37.18       37.54      3.52 o
  -4   3  10      141.29      161.89      7.86 o
  -3   3  10        5.30        1.70      2.64 o
  -2   3  10       73.47       79.01      6.10 o
  -1   3  10       32.20       22.93      3.67 o
   0   3  10      568.21      499.39     13.95 o
   1   3  10        1.17        0.90      1.38 o
   2   3  10        0.06        0.58      1.55 o
   3   3  10       12.06        9.71      3.75 o
   4   3  10       18.44       21.95      3.64 o
   5   3  10        0.77        0.00      1.99 o
   6   3  10      123.74      124.45     11.57 o
   7   3  10       76.72       70.22      9.17 o
   8   3  10       94.93       69.27      9.43 o
   9   3  10      151.57      132.00     12.88 o
  10   3  10        8.21       16.78      5.22 o
  11   3  10        8.46       12.63      5.43 o
  12   3  10       51.62        9.46      5.71 o
 -12   4  10        9.75        0.50     10.08 o
 -11   4  10       12.37       14.22      4.76 o
 -10   4  10        6.33        1.85      3.03 o
  -9   4  10       49.95       57.75      6.67 o
  -8   4  10        3.71        3.76      2.56 o
  -7   4  10      178.64      197.05      9.99 o
  -6   4  10        4.87        4.11      2.30 o
  -5   4  10       57.30       58.06      7.96 o
  -4   4  10       14.58       12.78      3.11 o
  -3   4  10        1.33        0.92      1.63 o
  -2   4  10      523.27      592.62     25.00 o
  -1   4  10       38.70       34.97      4.55 o
   0   4  10       72.94       63.14      6.08 o
   1   4  10      151.10      148.59      8.09 o
   2   4  10       73.20       67.64      6.01 o
   3   4  10      105.90      107.93      6.61 o
   4   4  10        7.27        6.96      2.31 o
   5   4  10      374.87      350.37     25.84 o
   6   4  10        3.23        6.42      3.30 o
   7   4  10       28.70       31.09      6.56 o
   8   4  10       67.33       84.64     11.20 o
   9   4  10      202.51      221.39     16.60 o
  10   4  10      118.12      142.69     14.64 o
  11   4  10       31.95       23.27      6.40 o
 -11   5  10        1.85        0.00      4.18 o
 -10   5  10       14.47       12.34      4.15 o
  -9   5  10       35.98       21.25      4.76 o
  -8   5  10      191.24      212.05     12.30 o
  -7   5  10       18.18       17.45      4.12 o
  -6   5  10       34.21       28.59      5.17 o
  -5   5  10      113.58      117.01      9.49 o
  -4   5  10       87.44       71.12      9.34 o
  -3   5  10       26.27       25.65      3.82 o
  -2   5  10      177.53      194.89     10.00 o
  -1   5  10      348.66      324.58     12.63 o
   0   5  10       24.49       17.15      3.56 o
   1   5  10       12.17       13.01      3.31 o
   2   5  10        5.67        6.82      2.48 o
   3   5  10       31.67       34.26      4.43 o
   4   5  10      118.18       96.80      8.33 o
   5   5  10       89.77      108.18     12.51 o
   6   5  10       11.29       10.95      4.46 o
   7   5  10        0.16        0.00      2.74 o
   8   5  10       16.82       16.26      5.45 o
   9   5  10        5.15        7.83      5.11 o
  10   5  10        0.10        5.37      4.18 o
  -9   6  10       11.80        8.97      7.07 o
  -8   6  10        6.48        3.82      4.18 o
  -7   6  10       15.78       17.01      5.04 o
  -6   6  10       22.36       27.83      6.05 o
  -5   6  10       78.76       76.02      8.59 o
  -4   6  10        7.97        7.74      3.16 o
  -3   6  10       21.88       18.34      4.10 o
  -2   6  10        0.01        0.42      1.95 o
  -1   6  10      778.94      832.98     38.68 o
   0   6  10        0.49        0.51      2.40 o
   1   6  10       42.18       51.09      6.39 o
   2   6  10        4.85        7.94      2.87 o
   3   6  10       28.29       25.39      4.66 o
   4   6  10       78.89       74.83     10.98 o
   5   6  10        0.80        4.93      4.13 o
   6   6  10       11.58       19.86      6.07 o
   7   6  10       11.14       15.56      7.89 o
   8   6  10       66.66       81.41     12.20 o
   9   6  10        1.07       11.18      5.03 o
  -8   7  10        3.83        0.00      3.60 o
  -7   7  10      135.01       43.64     51.86 o
  -6   7  10       37.38       39.18      7.28 o
  -5   7  10       21.52       11.31      4.68 o
  -4   7  10        0.51        0.00      2.88 o
  -3   7  10        8.26       11.05      3.73 o
  -2   7  10        2.64        0.00      2.52 o
  -1   7  10       38.98       48.33      7.18 o
   0   7  10       41.73       38.35      6.14 o
   1   7  10      144.48      144.17     10.84 o
   2   7  10        1.53        0.00      2.93 o
   3   7  10        6.02        4.16     10.06 o
   4   7  10        7.77        4.77      4.62 o
   5   7  10        1.81        6.93      6.00 o
   6   7  10       40.40       44.67      9.21 o
   7   7  10        0.03        0.00      5.86 o
  -5   8  10       12.78       15.74      7.19 o
  -4   8  10        0.46        1.15      3.51 o
  -3   8  10        6.83        5.67      3.65 o
  -2   8  10        6.99        7.75      5.35 o
  -1   8  10        0.21        0.28      3.75 o
   0   8  10       21.59       20.53      6.56 o
   1   8  10        3.02        3.26      6.92 o
   2   8  10       34.85       34.19      9.21 o
   3   8  10       11.05       14.58      6.14 o
   4   8  10       24.19       23.78      7.32 o
   5   8  10       17.21        4.34     15.33 o
 -13   0  11       18.54       34.93     11.43 o
 -11   0  11       14.75       21.93      9.30 o
  -9   0  11        9.09        8.57      5.19 o
  -7   0  11      433.39      432.07     16.12 o
  -5   0  11       85.98       95.56      7.78 o
  -3   0  11     2320.92     2696.46     40.20 o
  -1   0  11     2309.37     2646.56     68.01 o
   1   0  11      466.42      480.51     22.09 o
   3   0  11     2108.03     2449.81     66.64 o
   5   0  11      453.59      519.56     17.51 o
   7   0  11        7.20        0.57      5.09 o
   9   0  11        1.05        0.52      3.54 o
  11   0  11        7.99       16.98      6.00 o
  13   0  11        3.18        5.96      5.96 o
 -13   1  11        0.86        0.99      4.28 o
 -12   1  11       12.92        8.31      5.16 o
 -11   1  11        8.25        8.91      4.58 o
 -10   1  11        0.17        0.00      3.26 o
  -9   1  11        2.02        0.00      1.86 o
  -8   1  11      548.49      668.40     18.70 o
  -7   1  11      435.64      482.82     13.01 o
  -6   1  11      438.87      415.90      8.77 o
  -5   1  11      148.03      166.87      5.96 o
  -4   1  11      587.05      614.59     11.77 o
  -3   1  11       17.64       14.45      2.17 o
  -2   1  11      221.63      217.22      8.22 o
  -1   1  11       54.22       36.75      4.05 o
   0   1  11      488.83      528.38     13.47 o
   1   1  11      652.77      699.36     32.18 o
   2   1  11      531.33      441.04     11.58 o
   3   1  11      846.57      971.56     21.65 o
   4   1  11      675.80      670.36     13.87 o
   5   1  11        4.07        8.72      2.21 o
   6   1  11      313.27      268.90     14.57 o
   7   1  11      336.22      373.70     13.19 o
   8   1  11      125.96      115.93      8.04 o
   9   1  11       20.78       19.51      3.83 o
  10   1  11        3.43        9.21      4.37 o
  11   1  11       15.53        8.41      4.39 o
  12   1  11        0.90        0.76      3.48 o
  13   1  11       10.64       12.82      4.85 o
 -13   2  11        9.30       11.81      5.99 o
 -12   2  11        0.85        0.00      3.70 o
 -11   2  11        2.59        7.25      4.36 o
 -10   2  11       43.70       48.82      5.54 o
  -9   2  11       78.34       92.76      7.06 o
  -8   2  11        0.81        3.46      2.08 o
  -7   2  11      121.81      119.68      7.81 o
  -6   2  11      240.56      245.23      7.68 o
  -5   2  11        0.55        2.26      1.82 o
  -4   2  11       15.54       12.19      2.09 o
  -3   2  11       57.38       42.90      3.84 o
  -2   2  11     1018.76     1170.32     18.87 o
  -1   2  11        0.01        0.00      1.24 o
   0   2  11       56.89       68.24      5.60 o
   1   2  11      370.88      382.43     11.56 o
   2   2  11      316.16      323.06     13.06 o
   3   2  11       14.72       14.45      2.95 o
   4   2  11      266.55      255.40      9.61 o
   5   2  11       10.39       14.72      2.56 o
   6   2  11      567.53      562.65     23.30 o
   7   2  11       83.20       98.26     10.35 o
   8   2  11       83.20       62.61      8.69 o
   9   2  11        5.16        8.44      3.51 o
  10   2  11       55.58       64.23      9.22 o
  11   2  11        6.45        5.67      4.67 o
  12   2  11       27.00       35.70      9.94 o
 -12   3  11        1.08        4.27      7.12 o
 -11   3  11        2.72        3.23      3.57 o
 -10   3  11        6.83        8.66      3.64 o
  -9   3  11        9.04        2.97      5.81 o
  -8   3  11      357.18      431.02     16.22 o
  -7   3  11     1212.21     1447.58     31.97 o
  -6   3  11      231.29      219.44     10.84 o
  -5   3  11      200.55      210.83      8.35 o
  -4   3  11       40.70       40.05      4.82 o
  -3   3  11      104.46       99.44      7.07 o
  -2   3  11        0.01        0.98      1.47 o
  -1   3  11      270.19      266.12     10.27 o
   0   3  11      234.71      211.66      8.97 o
   1   3  11      108.72       98.31      6.74 o
   2   3  11      224.99      227.32      9.22 o
   3   3  11      164.05      155.51     11.77 o
   4   3  11       99.94      100.53     10.81 o
   5   3  11      198.98      223.02     18.80 o
   6   3  11      349.78      313.71     16.67 o
   7   3  11      281.90      308.00     16.82 o
   8   3  11        9.72        9.69      4.13 o
   9   3  11        5.03       11.97      4.31 o
  10   3  11      115.14      110.45     12.75 o
  11   3  11        0.49        7.31      4.51 o
  12   3  11       22.24        4.71      3.98 o
 -11   4  11       15.08        8.30      4.02 o
 -10   4  11       31.63       35.77      6.51 o
  -9   4  11        0.55        0.00      3.26 o
  -8   4  11       70.80       94.85      9.66 o
  -7   4  11      363.64      434.46     17.20 o
  -6   4  11       31.28       34.73      6.77 o
  -5   4  11      126.75      118.43     11.47 o
  -4   4  11      215.97      229.82     15.27 o
  -3   4  11      152.45      167.60     11.46 o
  -2   4  11        4.19        4.60      2.15 o
  -1   4  11      173.15      184.65      9.06 o
   0   4  11       55.88       52.02      7.55 o
   1   4  11        1.11        2.10      2.76 o
   2   4  11       82.31       71.14      6.85 o
   3   4  11        5.85        6.86      2.84 o
   4   4  11      582.24      566.05     17.25 o
   5   4  11       39.11       27.15      5.99 o
   6   4  11       19.95       13.92      8.49 o
   7   4  11       60.45       83.83     11.13 o
   8   4  11      265.52      304.44     27.61 o
   9   4  11       31.82       38.12      7.77 o
  10   4  11       59.25       70.23     10.91 o
  11   4  11        4.14        3.13      6.08 o
 -10   5  11        0.97        0.00      3.40 o
  -9   5  11        1.21        0.00      2.79 o
  -8   5  11      302.40      350.50     14.12 o
  -7   5  11      228.85      277.06     13.69 o
  -6   5  11       79.52       83.52      9.89 o
  -5   5  11       69.77       77.34     10.33 o
  -4   5  11       41.86       47.05      7.88 o
  -3   5  11       99.93       88.01      9.99 o
  -2   5  11       83.22       76.53      7.49 o
  -1   5  11        2.63        3.66      2.33 o
   0   5  11        0.37        0.00      1.87 o
   1   5  11       20.21       22.13      3.89 o
   2   5  11      102.37       99.51      7.82 o
   3   5  11      179.93      158.30      8.07 o
   4   5  11      332.79      380.97     16.70 o
   5   5  11      109.70       74.39     16.02 o
   6   5  11        0.03        2.39      3.80 o
   7   5  11        2.45        3.37      5.33 o
   8   5  11       35.05       31.67      7.22 o
   9   5  11        3.04        2.81      3.98 o
  10   5  11       10.95       11.24      4.87 o
  -9   6  11       40.23       12.84      4.59 o
  -8   6  11        2.06        0.86      4.07 o
  -7   6  11        1.96        0.45      3.29 o
  -6   6  11      123.91      135.71     19.17 o
  -5   6  11       97.41      106.57     10.06 o
  -4   6  11        1.38        0.00      2.46 o
  -3   6  11        3.91        7.97      4.15 o
  -2   6  11        0.73        2.72      3.07 o
  -1   6  11        2.19        4.66      2.63 o
   0   6  11       39.77       35.53      5.49 o
   1   6  11        0.29        0.17      2.21 o
   2   6  11      174.65      201.32     15.52 o
   3   6  11      112.20      120.39      9.83 o
   4   6  11       24.16       30.81      7.18 o
   5   6  11       49.70       60.10     10.10 o
   6   6  11        9.95        8.46      6.06 o
   7   6  11       47.07       73.44     11.85 o
   8   6  11        0.49        0.00      7.89 o
   9   6  11       49.03       82.11     12.87 o
  -7   7  11       54.57       16.21     18.95 o
  -6   7  11       15.28       31.12      6.83 o
  -5   7  11        2.90        1.84      3.40 o
  -4   7  11       11.94        8.02      3.64 o
  -3   7  11        5.78       11.15      8.37 o
  -2   7  11        0.90        3.38      3.58 o
  -1   7  11        6.93        4.80      3.64 o
   0   7  11      128.27      127.34     12.12 o
   1   7  11        0.03        1.63      2.97 o
   2   7  11        1.23        0.00      8.39 o
   3   7  11       79.42       89.99     13.21 o
   4   7  11       26.46       22.34      7.10 o
   5   7  11       11.06       18.36      6.70 o
   6   7  11       37.29       25.26     29.56 o
   7   7  11        0.73        0.00      4.10 o
  -4   8  11        8.15        7.88      6.01 o
  -3   8  11        0.47        7.05      5.09 o
  -2   8  11        6.62        7.39      4.78 o
  -1   8  11       11.72       15.36      6.22 o
   0   8  11        0.28        0.00      3.25 o
   1   8  11       62.78       64.23     16.62 o
   2   8  11        4.75        9.96     10.66 o
   3   8  11        2.88        0.00      4.87 o
   4   8  11        2.06        0.00      7.34 o
 -12   0  12       47.38       68.70     15.05 o
 -10   0  12       34.93       42.18     10.46 o
  -8   0  12      101.23       79.82     23.46 o
  -6   0  12      397.87      405.04     15.78 o
  -4   0  12      539.07      519.99     13.91 o
  -2   0  12      285.40      195.26     13.84 o
   0   0  12     1219.23     1334.53     43.14 o
   2   0  12      795.13      749.88     60.85 o
   4   0  12      625.17      742.74     31.99 o
   6   0  12       36.79       42.00      6.25 o
   8   0  12        4.08        2.00      2.91 o
  10   0  12        4.16        8.45      4.71 o
  12   0  12       93.92      145.52     18.63 o
 -13   1  12        0.09        2.12      4.27 o
 -12   1  12        0.78        0.00      5.49 o
 -11   1  12        0.04        4.43      3.97 o
 -10   1  12       16.66       10.61      4.49 o
  -9   1  12        8.35        9.70      3.11 o
  -8   1  12      184.36      194.03     18.49 o
  -7   1  12      225.05      242.47      7.83 o
  -6   1  12      317.65      316.46     10.26 o
  -5   1  12        7.18        6.69      1.80 o
  -4   1  12       12.59       10.53      2.14 o
  -3   1  12       89.80       93.69      5.27 o
  -2   1  12      142.96      134.29      8.78 o
  -1   1  12      566.56      589.24     14.95 o
   0   1  12      982.18      994.85     24.15 o
   1   1  12        0.05        1.45      1.57 o
   2   1  12      115.72      110.45      6.07 o
   3   1  12       80.04       78.40      4.96 o
   4   1  12      191.88      152.65     10.66 o
   5   1  12      209.58      194.00      7.47 o
   6   1  12     1108.26     1214.38     21.83 o
   7   1  12       56.07       46.40      5.66 o
   8   1  12      117.14      109.34      8.09 o
   9   1  12        1.05        0.00      3.56 o
  10   1  12       36.26       42.82      6.94 o
  11   1  12       23.20       21.98      5.22 o
  12   1  12       24.50       28.87     12.72 o
 -12   2  12       20.53       19.99      9.50 o
 -11   2  12       27.85       29.51      6.49 o
 -10   2  12       25.92       21.54      4.62 o
  -9   2  12        0.49        0.00      2.26 o
  -8   2  12        2.31        0.00      1.98 o
  -7   2  12        4.42        7.02      2.52 o
  -6   2  12      441.55      428.61     10.68 o
  -5   2  12       11.43        6.58      2.26 o
  -4   2  12       64.82       57.78      4.67 o
  -3   2  12      193.22      186.57      6.88 o
  -2   2  12      310.22      344.42     12.55 o
  -1   2  12      501.55      562.40     15.04 o
   0   2  12      929.31      998.52     31.81 o
   1   2  12      722.26      653.42     16.45 o
   2   2  12       95.85       98.08      8.40 o
   3   2  12        3.08        0.69      1.95 o
   4   2  12        4.05        2.07      1.90 o
   5   2  12       86.99       84.70      7.15 o
   6   2  12       39.91       33.27      4.95 o
   7   2  12       55.30       50.31     14.79 o
   8   2  12      223.86      242.76     14.69 o
   9   2  12       23.64       17.02      4.81 o
  10   2  12       46.89       50.67      8.07 o
  11   2  12        7.47       29.06      9.30 o
  12   2  12       12.90       12.11      6.88 o
 -12   3  12        3.37       10.91      7.73 o
 -11   3  12       25.56       29.82      7.67 o
 -10   3  12        3.81        8.77      3.80 o
  -9   3  12       23.58       23.26      6.35 o
  -8   3  12        0.01        0.27      3.30 o
  -7   3  12      817.20      921.52     30.86 o
  -6   3  12        0.39        1.63      2.35 o
  -5   3  12      113.70      120.14      8.04 o
  -4   3  12       54.62       61.60      7.97 o
  -3   3  12        0.50        0.00      1.74 o
  -2   3  12      102.12       83.19      6.79 o
  -1   3  12       37.22       39.00      4.75 o
   0   3  12      360.53      343.44     11.97 o
   1   3  12      189.21      193.67      8.93 o
   2   3  12       44.89       49.12      9.04 o
   3   3  12        4.54        4.37      2.40 o
   4   3  12       26.55       26.45      4.38 o
   5   3  12       68.02       68.40      6.77 o
   6   3  12      599.96      621.26     24.62 o
   7   3  12      104.17      114.42     28.83 o
   8   3  12        5.92       12.45      4.66 o
   9   3  12      115.47      123.89     13.19 o
  10   3  12        0.83        0.65      5.69 o
  11   3  12        0.71        0.35      3.98 o
  12   3  12        4.51        2.01      4.47 o
 -11   4  12       39.28       52.56      9.56 o
 -10   4  12       10.40       15.66      4.82 o
  -9   4  12        9.17       10.72      4.42 o
  -8   4  12       22.01       18.74      5.91 o
  -7   4  12        0.44        3.95      3.33 o
  -6   4  12       40.68       37.61      7.08 o
  -5   4  12       75.90       62.69      8.59 o
  -4   4  12      129.91      120.86      8.53 o
  -3   4  12        9.96        7.17      3.74 o
  -2   4  12        3.22        2.10      1.98 o
  -1   4  12      292.94      277.33     11.43 o
   0   4  12       16.49        6.84      2.45 o
   1   4  12        0.30        0.00      1.57 o
   2   4  12       29.47       27.55      4.36 o
   3   4  12       25.92       22.41      3.84 o
   4   4  12       49.96       52.74      6.89 o
   5   4  12      166.31      159.29     20.38 o
   6   4  12       97.49       97.79     13.48 o
   7   4  12       91.40       80.78     11.06 o
   8   4  12       88.31      102.54     12.67 o
   9   4  12       83.58      111.54     13.66 o
  10   4  12        1.99        0.00      7.38 o
  11   4  12       20.76        7.19      5.47 o
 -10   5  12        6.42        5.55      3.98 o
  -9   5  12        8.03        0.06      3.75 o
  -8   5  12       36.86       48.15      9.26 o
  -7   5  12       16.35       19.66     13.04 o
  -6   5  12       27.52       23.08      6.47 o
  -5   5  12       18.70       20.20      5.48 o
  -4   5  12       43.70       62.23      8.82 o
  -3   5  12        0.02        0.33      2.06 o
  -2   5  12      230.69      229.88     11.10 o
  -1   5  12        0.04        0.00      2.09 o
   0   5  12        0.61        0.00      1.79 o
   1   5  12      126.98      136.84      9.27 o
   2   5  12       78.69       73.76      7.09 o
   3   5  12       40.66       55.04      5.53 o
   4   5  12      693.41      721.33     21.38 o
   5   5  12       63.67       76.88     10.99 o
   6   5  12        1.00        3.37      9.12 o
   7   5  12      115.63      157.02     15.92 o
   8   5  12        7.03        1.96      4.37 o
   9   5  12        0.17        0.00      4.20 o
  10   5  12        0.59        4.35      4.05 o
  -9   6  12        3.94        0.00      6.88 o
  -8   6  12        0.00        0.00      4.17 o
  -7   6  12        0.39        0.00      6.96 o
  -6   6  12       90.50       97.35     24.39 o
  -5   6  12        5.77        9.73      4.83 o
  -4   6  12        0.12        1.45      3.12 o
  -3   6  12       26.26       20.39      5.52 o
  -2   6  12        2.23        7.31      3.14 o
  -1   6  12        0.01        0.00      2.34 o
   0   6  12        0.12        1.08      2.40 o
   1   6  12      163.28      175.27     12.41 o
   2   6  12        0.44        0.22      2.27 o
   3   6  12       86.53       73.45      8.26 o
   4   6  12        0.06        2.66      3.95 o
   5   6  12       27.94       29.07      7.09 o
   6   6  12        1.09        2.57      3.94 o
   7   6  12        4.04        1.26      4.34 o
   8   6  12        6.30        2.46      4.65 o
  -7   7  12       63.50        0.00      8.99 o
  -6   7  12        1.06        8.43      5.57 o
  -5   7  12       44.61       42.80     14.27 o
  -4   7  12        0.04        0.00      3.49 o
  -3   7  12        3.45        0.00      3.38 o
  -2   7  12        4.38        6.35      4.37 o
  -1   7  12      121.19      140.41     11.20 o
   0   7  12       23.50       24.81      5.18 o
   1   7  12       29.67       21.96      4.79 o
   2   7  12       31.22       47.23      8.35 o
   3   7  12        1.74        2.89      4.32 o
   4   7  12        0.32        0.37      4.37 o
   5   7  12       47.33       59.09     11.53 o
   6   7  12       10.09        2.11      8.87 o
  -3   8  12        0.74        0.00      3.75 o
  -2   8  12       23.10       23.09      9.12 o
  -1   8  12        1.88        0.00      3.77 o
   0   8  12       18.88       19.01      5.58 o
   1   8  12        1.31       15.05      9.01 o
   2   8  12        6.48       23.02      8.99 o
   3   8  12        0.71        0.00      5.07 o
 -11   0  13        6.99        4.91      5.67 o
  -9   0  13      314.44      400.87     27.33 o
  -7   0  13       18.86       16.10      3.46 o
  -5   0  13       40.69       39.90      4.75 o
  -3   0  13     1272.19     1335.77     30.82 o
  -1   0  13       10.03        6.88      3.90 o
   1   0  13      146.11      112.56     12.40 o
   3   0  13      916.85      591.22     25.64 o
   5   0  13       58.52       43.97      6.33 o
   7   0  13       29.35       30.75      7.89 o
   9   0  13       52.35       63.91     11.63 o
  11   0  13      116.89      190.64     20.16 o
 -12   1  13        0.43        0.00      5.39 o
 -11   1  13       11.06       12.11      4.83 o
 -10   1  13       23.07       25.50      6.19 o
  -9   1  13        8.78        5.90      2.77 o
  -8   1  13        0.10        0.81      1.81 o
  -7   1  13       61.42       65.78      4.80 o
  -6   1  13        0.08        0.00      1.33 o
  -5   1  13      202.85      212.67      7.25 o
  -4   1  13      182.60      174.22      6.40 o
  -3   1  13       63.92       51.27      5.43 o
  -2   1  13        1.15        2.47      2.40 o
  -1   1  13      435.43      458.08     13.37 o
   0   1  13        0.06        7.28      7.53 o
   1   1  13        0.07        0.00      1.65 o
   2   1  13      506.74      549.42     14.61 o
   3   1  13        3.53        2.09      1.57 o
   4   1  13      119.06      133.68      7.17 o
   5   1  13        8.10        7.21      2.85 o
   6   1  13       31.15       37.01      4.15 o
   7   1  13       18.66       25.98      3.80 o
   8   1  13       60.59       58.19     14.95 o
   9   1  13        0.05        0.00      2.22 o
  10   1  13       17.00       25.31      8.49 o
  11   1  13       58.31       86.04     14.85 o
  12   1  13      103.53      142.99     19.20 o
 -12   2  13        1.18        5.97      4.38 o
 -11   2  13       12.05       23.33      6.59 o
 -10   2  13       14.23       22.80      4.50 o
  -9   2  13        0.55        0.47      2.34 o
  -8   2  13      197.20      227.36      9.61 o
  -7   2  13        0.10        0.00      1.93 o
  -6   2  13       48.91       45.08      4.12 o
  -5   2  13       24.81       14.53      3.88 o
  -4   2  13      564.89      548.18     15.63 o
  -3   2  13      149.93      168.24      9.16 o
  -2   2  13        4.88        6.57      2.42 o
  -1   2  13      104.69       92.03      6.84 o
   0   2  13      796.44      835.69     29.46 o
   1   2  13      134.44      140.04      9.61 o
   2   2  13      755.85      801.25     23.94 o
   3   2  13        1.14        2.68      2.12 o
   4   2  13        1.70        3.90      2.23 o
   5   2  13       99.04       95.23      7.75 o
   6   2  13       64.33       45.84      6.79 o
   7   2  13      195.17      195.09     24.47 o
   8   2  13        0.02        0.00      3.90 o
   9   2  13       18.41       25.84      6.29 o
  10   2  13       61.60       80.76     10.72 o
  11   2  13       13.38       31.11      9.10 o
  12   2  13        5.94        1.33      5.15 o
 -11   3  13       21.31       22.74      8.73 o
 -10   3  13        1.99        6.50      3.76 o
  -9   3  13        5.12        1.21      2.91 o
  -8   3  13        5.93        3.17      3.16 o
  -7   3  13       22.37       25.56      4.70 o
  -6   3  13       26.69       21.51      7.06 o
  -5   3  13        0.01        0.00      1.98 o
  -4   3  13       12.52       10.07      3.01 o
  -3   3  13       10.94       11.20      3.13 o
  -2   3  13        0.46        2.28      1.82 o
  -1   3  13      220.55      208.11      9.49 o
   0   3  13       76.94       91.72      7.15 o
   1   3  13       97.99       79.82      6.68 o
   2   3  13      155.93      135.55      8.04 o
   3   3  13      558.94      619.86     17.96 o
   4   3  13        1.38        1.47      2.10 o
   5   3  13      384.98      437.26     15.31 o
   6   3  13        0.88        0.00      3.07 o
   7   3  13        4.93        2.43      3.03 o
   8   3  13       18.40       31.78      6.86 o
   9   3  13       17.66       20.05      5.60 o
  10   3  13        5.08       16.56      8.63 o
  11   3  13       37.58       43.99      8.24 o
 -11   4  13       17.29       16.69      7.43 o
 -10   4  13        9.25        5.72      4.29 o
  -9   4  13       32.15       36.34      6.80 o
  -8   4  13        0.04        0.00      2.94 o
  -7   4  13       31.75       26.70      6.68 o
  -6   4  13        6.88        4.83      5.53 o
  -5   4  13       20.34       14.52      4.48 o
  -4   4  13        3.99        2.25      1.98 o
  -3   4  13       15.58       12.90      3.13 o
  -2   4  13      482.30      518.16     16.54 o
  -1   4  13        9.33        6.15      2.50 o
   0   4  13        4.19        5.68      2.46 o
   1   4  13      321.11      365.70     27.08 o
   2   4  13       74.19       64.09      7.84 o
   3   4  13       54.77       71.21      6.79 o
   4   4  13      257.41      242.16     13.53 o
   5   4  13       15.72       12.37      4.73 o
   6   4  13        3.65        0.21      6.10 o
   7   4  13        1.21        0.00      3.35 o
   8   4  13       12.56       18.85      8.49 o
   9   4  13        0.07        1.68      4.21 o
  10   4  13        1.30        0.00      3.67 o
 -10   5  13        6.40        0.00      5.77 o
  -9   5  13       13.87       11.42      5.79 o
  -8   5  13       39.21       42.03      8.94 o
  -7   5  13       12.86       13.49      5.59 o
  -6   5  13       37.00       39.75      7.97 o
  -5   5  13        5.05        0.09      3.32 o
  -4   5  13        0.88        0.00      2.72 o
  -3   5  13      196.92      198.55     11.37 o
  -2   5  13       50.86       62.34      6.92 o
  -1   5  13        5.17        4.04      2.84 o
   0   5  13      117.06      127.28      9.34 o
   1   5  13       56.20       50.41      7.62 o
   2   5  13       30.12       33.08      5.14 o
   3   5  13       16.36       10.61      3.19 o
   4   5  13      191.96      211.10     17.28 o
   5   5  13        0.62        1.78      3.20 o
   6   5  13        7.01        1.23      4.27 o
   7   5  13        2.30        2.39      4.10 o
   8   5  13        2.95        0.00      8.61 o
   9   5  13        0.33        0.00      3.48 o
  -8   6  13       21.67        0.00      4.04 o
  -7   6  13       19.08       24.75      7.09 o
  -6   6  13       23.38       38.42      8.54 o
  -5   6  13        0.29        0.00      4.51 o
  -4   6  13       17.55       18.39      6.02 o
  -3   6  13        0.61        0.00      3.07 o
  -2   6  13       22.87       15.12      4.33 o
  -1   6  13       83.42      102.95     12.09 o
   0   6  13      245.49      278.18     13.09 o
   1   6  13       75.07       71.00      9.28 o
   2   6  13       37.17       38.92      5.50 o
   3   6  13       24.00       25.05      5.46 o
   4   6  13       38.33       42.96      8.80 o
   5   6  13       12.07       13.93      5.59 o
   6   6  13        1.76        2.79      4.18 o
   7   6  13        3.02        7.08      4.95 o
   8   6  13        0.04        0.00     10.34 o
  -6   7  13       31.29       46.14     16.32 o
  -5   7  13        2.13        0.00      3.61 o
  -4   7  13        1.10        0.00      3.67 o
  -3   7  13        0.04        0.00      3.69 o
  -2   7  13       68.06       55.30      9.11 o
  -1   7  13       31.57       43.41      6.80 o
   0   7  13       26.08       27.66      5.49 o
   1   7  13        1.12        1.18      3.25 o
   2   7  13        0.41        4.33      3.81 o
   3   7  13        6.64        0.00      3.90 o
   4   7  13       17.22       13.46      6.50 o
   5   7  13       13.96        8.31      9.60 o
   6   7  13       43.66       11.23     21.33 o
  -2   8  13        7.10        7.50      4.61 o
  -1   8  13       45.12       69.84     10.87 o
   0   8  13        0.25        0.00      3.55 o
   1   8  13       11.48       22.05     11.27 o
 -12   0  14       26.55       28.09     10.66 o
 -10   0  14       21.56       31.07      9.58 o
  -8   0  14      170.84      121.65     27.91 o
  -6   0  14      292.96      279.20     27.48 o
  -4   0  14     1545.90     1776.47     31.96 o
  -2   0  14       87.38       84.96     11.27 o
   0   0  14      538.45      546.11     26.36 o
   2   0  14      103.97      102.42      8.47 o
   4   0  14        5.29        2.95      4.19 o
   6   0  14       36.08       29.14      5.67 o
   8   0  14        4.61        8.04      3.55 o
  10   0  14        2.24        8.09      4.43 o
  12   0  14        7.50        7.77      6.72 o
 -12   1  14       10.13       16.42      5.88 o
 -11   1  14        2.97        2.52      7.73 o
 -10   1  14        8.93        8.98      4.45 o
  -9   1  14       39.18       53.42      6.48 o
  -8   1  14       78.97       86.14      6.64 o
  -7   1  14       33.51       36.64      4.45 o
  -6   1  14        2.40        0.00      1.55 o
  -5   1  14       42.71       37.00      3.77 o
  -4   1  14        6.67        6.43      2.08 o
  -3   1  14       61.15       57.90      5.63 o
  -2   1  14        0.72        2.62      1.88 o
  -1   1  14       22.57       24.17      6.25 o
   0   1  14      353.86      377.57     15.43 o
   1   1  14      123.96      115.37     32.24 o
   2   1  14       90.58       89.56      6.31 o
   3   1  14        0.37        0.00      1.40 o
   4   1  14      289.20      288.12      9.45 o
   5   1  14      605.88      652.73     25.51 o
   6   1  14      403.07      467.25     24.71 o
   7   1  14      498.53      513.01     17.33 o
   8   1  14       12.72       23.47      5.24 o
   9   1  14      105.33      119.75     11.95 o
  10   1  14       49.98       50.99     11.63 o
  11   1  14       73.05       97.99     15.86 o
  12   1  14       25.13       41.69     11.07 o
 -12   2  14        0.29        0.00      5.84 o
 -11   2  14       10.68       18.59      9.34 o
 -10   2  14        5.11        6.66      4.18 o
  -9   2  14       22.72       20.94      4.66 o
  -8   2  14       82.08       80.33      8.11 o
  -7   2  14        1.71        0.00      3.61 o
  -6   2  14      113.97      103.34      6.90 o
  -5   2  14      488.04      527.52     15.77 o
  -4   2  14       82.07       82.79      6.81 o
  -3   2  14       12.63       10.16      2.69 o
  -2   2  14        2.53        1.15      1.66 o
  -1   2  14      567.91      553.17     15.85 o
   0   2  14        3.67        5.73      2.03 o
   1   2  14      290.54      325.75     29.06 o
   2   2  14      138.48      107.94      9.53 o
   3   2  14       80.53       84.61      8.88 o
   4   2  14       25.00       22.53      4.33 o
   5   2  14        4.20        7.94      3.56 o
   6   2  14       14.23       11.93      3.63 o
   7   2  14       25.83       17.74      5.25 o
   8   2  14       48.07       49.29      8.20 o
   9   2  14        9.38       11.47      4.62 o
  10   2  14        0.00        0.00      3.38 o
  11   2  14        9.56       11.75      6.44 o
 -11   3  14        4.11        0.64      5.96 o
 -10   3  14        3.92        8.73      5.45 o
  -9   3  14        0.29        0.00      3.97 o
  -8   3  14       10.84       11.68      3.84 o
  -7   3  14      127.00      130.59     10.46 o
  -6   3  14       16.88       16.21      4.56 o
  -5   3  14        5.25        2.36      2.42 o
  -4   3  14       55.73       47.76      5.99 o
  -3   3  14       14.51        7.72      2.71 o
  -2   3  14      150.00      126.45      8.61 o
  -1   3  14      201.43      202.72      9.57 o
   0   3  14        2.97        2.50      1.93 o
   1   3  14       15.22       14.23      3.16 o
   2   3  14       60.06       81.31     14.19 o
   3   3  14      309.68      293.44     16.29 o
   4   3  14      180.11      189.98     10.50 o
   5   3  14        6.94        5.90      2.85 o
   6   3  14      189.92      227.43     40.65 o
   7   3  14       76.45       72.27     10.12 o
   8   3  14       11.42       21.80      6.36 o
   9   3  14       19.79       22.73      6.54 o
  10   3  14       15.57       17.94      5.98 o
  11   3  14       19.10        9.52     14.81 o
 -10   4  14        0.19        0.00      3.51 o
  -9   4  14        6.48        7.06      3.89 o
  -8   4  14        2.69        5.92      4.55 o
  -7   4  14       12.09        8.34      4.40 o
  -6   4  14       33.88       34.87      7.26 o
  -5   4  14       37.62       40.55      8.29 o
  -4   4  14        0.01        2.97      2.16 o
  -3   4  14      467.71      507.76     16.83 o
  -2   4  14      136.14      139.72     10.62 o
  -1   4  14        8.31        8.28      2.77 o
   0   4  14       27.05       23.36      5.82 o
   1   4  14      128.84      130.49      9.16 o
   2   4  14       13.51        9.99      2.98 o
   3   4  14       25.74       13.43      3.39 o
   4   4  14      125.42      136.54     10.07 o
   5   4  14        4.37        7.28      4.42 o
   6   4  14        0.93        0.00      3.00 o
   7   4  14        2.16        2.35      3.94 o
   8   4  14       25.25       29.78      7.37 o
   9   4  14       16.35       21.21      6.61 o
  10   4  14       65.02       21.37     43.52 o
  -9   5  14        0.37        3.05      8.55 o
  -8   5  14       17.98       13.24      5.65 o
  -7   5  14       26.08       25.80      7.99 o
  -6   5  14       19.47       22.50      7.63 o
  -5   5  14       30.53       20.69      5.96 o
  -4   5  14       37.43       36.49      7.41 o
  -3   5  14       49.86       45.72      6.12 o
  -2   5  14       93.17       91.53      8.64 o
  -1   5  14       38.79       38.67      5.67 o
   0   5  14        0.69        1.17      2.61 o
   1   5  14       33.35       34.79      6.91 o
   2   5  14       76.58       77.07      7.80 o
   3   5  14      124.28      142.57      8.88 o
   4   5  14       19.60       21.19      6.50 o
   5   5  14        0.21        0.00      3.74 o
   6   5  14       48.43       59.15     10.01 o
   7   5  14       19.05       35.14      8.25 o
   8   5  14       10.94       17.92      7.57 o
   9   5  14       36.83       11.85     30.42 o
  -8   6  14        6.93        0.00      3.69 o
  -7   6  14        0.08        0.00      3.79 o
  -6   6  14       15.82       23.31      6.74 o
  -5   6  14       63.17       51.53     16.28 o
  -4   6  14       13.89       17.61      5.98 o
  -3   6  14       63.31       71.95     10.39 o
  -2   6  14       81.73      107.43     10.04 o
  -1   6  14       77.32       97.69      9.52 o
   0   6  14      167.71      189.26     11.80 o
   1   6  14      127.41      130.55     15.51 o
   2   6  14        4.39        7.42      3.26 o
   3   6  14        2.45        6.81      3.32 o
   4   6  14       27.16       45.03      9.23 o
   5   6  14        2.55        1.14      5.25 o
   6   6  14        0.18        0.76      4.71 o
   7   6  14       25.99       36.03      8.77 o
  -5   7  14        0.27        0.49      7.63 o
  -4   7  14        3.81        2.14      4.39 o
  -3   7  14       31.93       45.34      8.76 o
  -2   7  14       11.85       10.66      5.27 o
  -1   7  14        9.53        7.09      3.96 o
   0   7  14        3.87        3.51      3.74 o
   1   7  14       75.52       76.65      8.75 o
   2   7  14       18.02       19.89      5.75 o
   3   7  14        6.73       12.80      5.47 o
   4   7  14        4.77        0.00      4.77 o
   5   7  14       20.95        0.73     11.13 o
 -11   0  15        0.81        7.24      6.28 o
  -9   0  15       25.74       18.11      7.61 o
  -7   0  15       94.22       82.33      9.04 o
  -5   0  15      652.91      687.99     18.21 o
  -3   0  15       32.25       26.28      6.96 o
  -1   0  15      248.96      265.33     18.55 o
   1   0  15     3475.04     4028.10    103.99 o
   3   0  15      363.08      398.18     16.07 o
   7   0  15       54.33       46.90      7.15 o
   9   0  15       13.90       10.66      5.47 o
  11   0  15        5.53        9.62      5.88 o
 -11   1  15       14.88       18.74      6.30 o
 -10   1  15       28.66       33.61      7.45 o
  -9   1  15        8.35       10.47      3.40 o
  -8   1  15       10.88        8.78      2.75 o
  -7   1  15        0.26        0.98      1.69 o
  -6   1  15       89.21       76.19      5.39 o
  -5   1  15        0.18        3.02      1.82 o
  -4   1  15       40.27       47.49      4.71 o
  -3   1  15       36.05       38.49      4.82 o
  -2   1  15       14.89       12.15      2.91 o
  -1   1  15        0.05        0.00      1.86 o
   0   1  15       21.97       33.37      7.06 o
   1   1  15       83.87       87.32      8.80 o
   2   1  15       29.34       27.72      5.44 o
   3   1  15       32.99       42.15      5.63 o
   4   1  15      596.12      664.42     18.81 o
   5   1  15      654.27      709.14     19.88 o
   6   1  15        9.45       13.32      3.49 o
   7   1  15       99.08       76.82     12.34 o
   8   1  15        1.42        0.87      9.28 o
   9   1  15       74.45       89.08     10.93 o
  10   1  15       35.00       65.80     13.28 o
  11   1  15       24.32       34.61     10.06 o
 -11   2  15        2.54        0.28      6.68 o
 -10   2  15        1.99        1.23      5.82 o
  -9   2  15       51.01       52.04      6.70 o
  -8   2  15      204.69      209.27     11.50 o
  -7   2  15       37.24       30.43      5.17 o
  -6   2  15       61.73       63.29      8.16 o
  -5   2  15      102.08      102.29     10.13 o
  -4   2  15       55.17       62.33      6.50 o
  -3   2  15        4.08        1.64      1.95 o
  -2   2  15        6.46        4.73      2.22 o
  -1   2  15      148.64      149.06      8.67 o
   0   2  15      245.82      214.02      9.79 o
   1   2  15        0.10        3.58      2.76 o
   2   2  15     1064.91     1108.37     44.11 o
   3   2  15       88.45       84.41      8.41 o
   4   2  15        3.52        0.00      1.98 o
   5   2  15      298.43      277.01     12.24 o
   6   2  15      369.11      408.20     15.57 o
   7   2  15       65.36       52.14     18.98 o
   8   2  15       25.07       17.67      5.34 o
   9   2  15       12.79       17.15      5.45 o
  10   2  15        2.06        0.37      4.22 o
  11   2  15       13.08       21.93      8.13 o
 -11   3  15        8.53        3.38      7.45 o
 -10   3  15       14.47       14.55      6.45 o
  -9   3  15        2.68        0.00      5.40 o
  -8   3  15       50.01       50.69      7.36 o
  -7   3  15        1.35        0.00      2.47 o
  -6   3  15      302.44      353.50     17.94 o
  -5   3  15        7.25        5.65      3.60 o
  -4   3  15        0.00        0.00      1.79 o
  -3   3  15        2.54        0.00      1.53 o
  -2   3  15       56.29       49.40      5.79 o
  -1   3  15       41.45       25.68      4.40 o
   0   3  15      117.31      130.47      8.82 o
   1   3  15        7.97        8.11      2.77 o
   2   3  15      850.87      849.58     26.56 o
   3   3  15       31.28       30.68      6.02 o
   4   3  15        5.07        4.93      2.73 o
   5   3  15       34.14       34.11      7.90 o
   6   3  15       14.38       11.41      4.62 o
   7   3  15       32.43       21.57      5.94 o
   8   3  15       10.44       10.12      8.43 o
   9   3  15       16.89       23.66      6.34 o
  10   3  15        2.65        0.00      4.27 o
 -10   4  15        4.88        2.16      3.61 o
  -9   4  15       50.03       47.31      7.42 o
  -8   4  15       14.48        9.18      5.82 o
  -7   4  15       12.10        3.84      4.39 o
  -6   4  15       85.31      100.49     12.06 o
  -5   4  15       69.48       84.95     10.85 o
  -4   4  15       67.66       55.31      6.71 o
  -3   4  15      108.01      133.28     18.48 o
  -2   4  15       16.60       17.76      4.54 o
  -1   4  15        0.71        0.00      2.02 o
   0   4  15        2.68        4.03      2.66 o
   1   4  15     1226.41     1344.83     29.75 o
   2   4  15        2.39        0.00      3.13 o
   3   4  15       35.95       51.59      6.82 o
   4   4  15       54.92       46.52      6.21 o
   5   4  15        6.79       17.60      5.18 o
   6   4  15        2.51        2.71      5.59 o
   7   4  15        1.50        5.52      4.76 o
   8   4  15       29.28       32.30      7.59 o
   9   4  15        5.49       16.26      6.35 o
  10   4  15        7.51        8.26     14.47 o
  -9   5  15        0.27        9.29      4.92 o
  -8   5  15       15.07       18.03      6.17 o
  -7   5  15        2.49        1.51      4.38 o
  -6   5  15       22.86       29.47      7.16 o
  -5   5  15       79.06      106.63     18.17 o
  -4   5  15        4.16        0.00      4.93 o
  -3   5  15       38.32       40.64      9.65 o
  -2   5  15       15.55       12.77      4.93 o
  -1   5  15       94.43      105.30     13.29 o
   0   5  15        4.33        2.36      2.64 o
   1   5  15        4.80        6.36      2.98 o
   2   5  15       43.52       39.57      6.88 o
   3   5  15      240.54      260.84     11.44 o
   4   5  15        4.25        0.00      3.94 o
   5   5  15        0.73        0.00      3.90 o
   6   5  15        1.62        4.97     12.38 o
   7   5  15      132.99      122.81     15.03 o
   8   5  15        4.65        0.00      3.98 o
  -7   6  15       10.58        1.50      3.60 o
  -6   6  15       27.58       10.26      5.18 o
  -5   6  15        0.00        5.24      6.66 o
  -4   6  15        3.08        6.68      4.24 o
  -3   6  15       20.37       24.66      6.48 o
  -2   6  15       45.41       54.14      9.22 o
  -1   6  15       38.31       32.18      5.83 o
   0   6  15      162.62      184.43     12.19 o
   1   6  15       21.31       17.19      4.31 o
   2   6  15      102.59      108.11      9.86 o
   3   6  15       61.13       70.58     12.17 o
   4   6  15       17.88       25.17      7.22 o
   5   6  15        0.62        0.29      4.12 o
   6   6  15       66.88       54.50     11.06 o
   7   6  15       25.03       26.69      9.44 o
  -4   7  15        0.91        0.00      4.11 o
  -3   7  15       19.74       30.07      7.37 o
  -2   7  15        5.50        8.40      6.40 o
  -1   7  15        2.66        0.00      3.14 o
   0   7  15      125.42      135.79     13.73 o
   1   7  15       14.45        9.57      4.11 o
   2   7  15       23.05       24.64      6.65 o
   3   7  15        0.00        0.00      5.82 o
   4   7  15        2.58        0.00      4.49 o
 -10   0  16        0.00        0.00      4.87 o
  -8   0  16       57.80       60.33      8.25 o
  -6   0  16      135.94      137.88      8.54 o
  -4   0  16       90.05       78.52     12.15 o
  -2   0  16       56.84       42.94      9.54 o
   0   0  16       25.83       17.75      6.28 o
   2   0  16      314.00      338.93     19.74 o
   4   0  16     1151.12     1380.28     35.29 o
   6   0  16       12.03        8.95      8.31 o
   8   0  16      184.25      193.29     14.03 o
 -11   1  16        1.76        1.52      4.63 o
 -10   1  16       20.17       18.87      5.99 o
  -9   1  16        0.20        0.00      2.90 o
  -8   1  16        4.00        4.84      2.53 o
  -7   1  16        7.97       10.17      2.40 o
  -6   1  16        1.21        0.00      1.79 o
  -5   1  16      322.40      294.69     11.80 o
  -4   1  16      142.21      130.84      8.57 o
  -3   1  16       41.64       35.12      5.97 o
  -2   1  16       38.30       35.98      4.80 o
  -1   1  16      147.08      131.19     13.06 o
   0   1  16      237.00      232.20     12.95 o
   1   1  16       48.39       42.50      6.89 o
   2   1  16      170.91      170.18     12.39 o
   3   1  16       29.28       28.72      4.73 o
   4   1  16      103.06      102.34      8.38 o
   5   1  16      194.63      199.78     10.69 o
   6   1  16        4.23        1.75      2.71 o
   7   1  16       12.44       10.08      3.62 o
   8   1  16       13.59       12.42      4.12 o
   9   1  16        2.57        0.06      3.66 o
  10   1  16        0.18        3.82      5.71 o
  11   1  16        2.02        8.01      6.08 o
 -11   2  16       10.45        8.81      8.05 o
 -10   2  16        3.87       11.67      7.85 o
  -9   2  16        5.98        0.90      3.24 o
  -8   2  16       57.76       61.20      7.55 o
  -7   2  16        0.05        1.28      2.41 o
  -6   2  16       22.16       19.00      4.12 o
  -5   2  16        7.02        8.52      2.91 o
  -4   2  16       41.44       45.46      7.82 o
  -3   2  16       37.56       30.81      5.16 o
  -2   2  16        6.11        8.09      2.80 o
  -1   2  16      217.17      219.55     14.58 o
   0   2  16       27.55       30.38      4.59 o
   1   2  16      318.98      296.14     16.48 o
   2   2  16        7.68        5.65      3.61 o
   3   2  16       64.76       66.06      6.95 o
   4   2  16       19.19       11.02      3.41 o
   5   2  16      277.27      299.45     16.23 o
   6   2  16        0.20        2.76      2.57 o
   7   2  16        9.52       14.89      6.34 o
   8   2  16        2.48        3.73      4.39 o
   9   2  16       59.44       63.52     18.98 o
  10   2  16        7.60       18.39      6.64 o
 -10   3  16       30.87       39.61      7.10 o
  -9   3  16       16.13       19.27      5.22 o
  -8   3  16       95.58      106.99     10.33 o
  -7   3  16      222.68      205.27     16.26 o
  -6   3  16      222.93      253.94     15.40 o
  -5   3  16      149.96      178.54     10.55 o
  -4   3  16       67.21       59.93      9.81 o
  -3   3  16        1.67        0.00      2.03 o
  -2   3  16       83.75       84.93      7.84 o
  -1   3  16        0.33        0.24      2.05 o
   0   3  16        6.91        5.27      2.48 o
   1   3  16       31.56       38.10      5.62 o
   2   3  16      187.86      185.09     12.76 o
   3   3  16       21.72       19.96      4.28 o
   4   3  16        0.02        1.32      2.55 o
   5   3  16       10.87       11.78      3.91 o
   6   3  16        0.09        5.09      4.01 o
   7   3  16       98.70       86.72     13.14 o
   8   3  16       74.03       70.43     11.08 o
   9   3  16       29.58       38.65     10.00 o
  10   3  16       60.83       85.12     20.50 o
  -9   4  16        3.82       14.46      5.64 o
  -8   4  16       74.28       85.36     11.60 o
  -7   4  16        9.01        9.06      4.98 o
  -6   4  16      154.81      158.41     14.68 o
  -5   4  16        1.30        3.66      3.65 o
  -4   4  16       22.87       24.23      5.52 o
  -3   4  16        5.99        3.20      3.54 o
  -2   4  16        4.78        7.88      2.91 o
  -1   4  16       39.20       39.79      5.68 o
   0   4  16       23.51       17.62      3.93 o
   1   4  16       50.41       50.34      6.27 o
   2   4  16      312.86      309.91     13.30 o
   3   4  16      134.76      129.58     12.15 o
   4   4  16        6.21        5.90      3.33 o
   5   4  16       33.47       37.77      7.73 o
   6   4  16        0.12        0.00      4.23 o
   7   4  16       39.40       40.36     14.61 o
   8   4  16      106.04      128.25     15.05 o
   9   4  16       23.07        9.74     14.35 o
  -8   5  16        0.00        0.00      3.95 o
  -7   5  16       62.63       64.27     14.57 o
  -6   5  16        0.43        0.00      3.45 o
  -5   5  16       57.99       84.67     25.58 o
  -4   5  16       29.69       37.26      7.70 o
  -3   5  16       81.06       88.16      9.18 o
  -2   5  16        6.29        3.86      2.95 o
  -1   5  16        5.58        4.70      3.34 o
   0   5  16      217.12      252.58     12.52 o
   1   5  16        6.96        4.11      4.14 o
   2   5  16        3.76        2.82      2.90 o
   3   5  16       16.90       16.00      4.29 o
   4   5  16        0.06        0.68      3.96 o
   5   5  16       19.81       14.72      6.13 o
   6   5  16        0.00        1.79      4.62 o
   7   5  16       38.07       35.44     16.98 o
   8   5  16        4.86        7.76      4.65 o
  -6   6  16       21.08        2.83      3.44 o
  -5   6  16        0.03        4.90      4.41 o
  -4   6  16        7.63        2.55      4.22 o
  -3   6  16        1.17        3.36      4.09 o
  -2   6  16        0.79        1.69      2.99 o
  -1   6  16       58.58       65.90      8.19 o
   0   6  16       18.79       22.67      5.14 o
   1   6  16      257.99      284.42     14.09 o
   2   6  16       57.14       58.01      7.30 o
   3   6  16       46.79       41.90      6.79 o
   4   6  16        8.87        3.88      4.84 o
   5   6  16       13.53        4.36     10.06 o
   6   6  16       51.59       17.30     38.94 o
  -3   7  16        0.47        6.66      4.78 o
  -2   7  16        6.72       10.42      5.37 o
  -1   7  16        1.53        9.82      4.38 o
   0   7  16        6.95       27.24      7.01 o
   1   7  16        7.68       16.08      4.42 o
   2   7  16       11.00       20.58      6.54 o
   3   7  16        0.21        2.29      6.40 o
 -11   0  17        6.22       18.35      8.65 o
  -9   0  17       55.12       63.75     13.52 o
  -7   0  17       16.63       17.63      5.13 o
  -5   0  17        4.79        7.57      4.83 o
  -3   0  17        8.74       13.76      5.43 o
  -1   0  17        1.03        2.17      2.94 o
   1   0  17     3915.12     4712.25    121.74 o
   3   0  17        0.10        0.00      2.71 o
   5   0  17       24.24       32.64     10.22 o
   7   0  17        1.78       13.32      7.12 o
 -11   1  17        1.60        5.43      6.96 o
 -10   1  17       80.71      124.96     20.81 o
  -9   1  17        9.63       11.55      5.37 o
  -8   1  17        4.16        7.26      3.86 o
  -7   1  17        6.42        8.37      2.74 o
  -6   1  17        0.73        2.01      2.31 o
  -5   1  17       90.70       81.13      7.37 o
  -4   1  17        0.41        0.00      1.72 o
  -3   1  17       25.92       27.67      4.47 o
  -2   1  17      116.57      117.25     10.99 o
  -1   1  17      118.32      113.99     10.43 o
   0   1  17       30.07       19.33      6.88 o
   1   1  17       99.70       85.24     11.77 o
   2   1  17      536.79      573.62     28.37 o
   3   1  17      163.01      169.86     10.12 o
   4   1  17       38.59       28.39      4.85 o
   5   1  17      110.62      107.41      9.18 o
   6   1  17       18.66       11.59      4.01 o
   7   1  17       90.63       92.15      9.06 o
   8   1  17       10.03        0.00      3.73 o
   9   1  17        1.75        0.00      3.75 o
  10   1  17       29.06       33.44     10.18 o
 -10   2  17        5.40        5.80      6.88 o
  -9   2  17        3.50        2.27      3.42 o
  -8   2  17       12.71       19.04      4.93 o
  -7   2  17        6.84        6.30      3.59 o
  -6   2  17        2.12        1.85      2.55 o
  -5   2  17       10.55       10.49      3.16 o
  -4   2  17        9.52        5.96      2.93 o
  -3   2  17        4.20        1.02      2.96 o
  -2   2  17       23.47       29.84      4.71 o
  -1   2  17       60.04       58.35      6.58 o
   0   2  17      757.86      874.89     56.32 o
   1   2  17        0.18        2.71      2.85 o
   2   2  17      828.81      894.94     28.72 o
   3   2  17       33.51       36.59      5.47 o
   4   2  17       82.84       86.43      8.45 o
   5   2  17       60.95       66.93      9.65 o
   6   2  17       55.69       54.75      7.27 o
   7   2  17       15.07       11.89      4.52 o
   8   2  17       10.30        6.00      4.70 o
   9   2  17        5.23        9.72      6.26 o
  10   2  17       19.64       41.94      9.03 o
 -10   3  17       41.90       65.82      8.48 o
  -9   3  17      108.95      133.67     11.89 o
  -8   3  17       61.83       51.98      8.84 o
  -7   3  17       12.52       19.99      5.84 o
  -6   3  17       16.49       17.09      5.32 o
  -5   3  17        1.00        0.00      2.47 o
  -4   3  17      139.42      134.60      9.92 o
  -3   3  17        0.64        0.00      1.83 o
  -2   3  17        1.45        0.14      2.03 o
  -1   3  17        0.49        0.00      2.07 o
   0   3  17       40.83       41.58      5.64 o
   1   3  17       44.18       32.81      7.40 o
   2   3  17      128.54      136.31     12.27 o
   3   3  17       14.11       16.86      5.38 o
   4   3  17       91.59      110.00      9.76 o
   5   3  17       18.12       20.53      4.58 o
   6   3  17        7.28        3.88      4.47 o
   7   3  17       11.03        4.10      4.57 o
   8   3  17       69.67       59.17     10.23 o
   9   3  17       19.12       34.10      8.31 o
  -9   4  17       13.93        3.87      5.26 o
  -8   4  17        3.12        0.00      4.64 o
  -7   4  17        7.15        2.10      5.49 o
  -6   4  17        1.79        0.00      3.61 o
  -5   4  17       22.13       17.42      5.65 o
  -4   4  17        7.23        2.11      2.80 o
  -3   4  17       30.35       37.51      5.65 o
  -2   4  17        6.89        7.15      2.86 o
  -1   4  17       14.83       12.44      3.78 o
   0   4  17        0.26        0.00      2.22 o
   1   4  17      457.17      508.70     25.57 o
   2   4  17       86.59       84.16     10.86 o
   3   4  17        0.00        1.18      2.96 o
   4   4  17       18.56       23.96      5.73 o
   5   4  17       58.04       73.74     11.47 o
   6   4  17       15.47        7.03      7.47 o
   7   4  17       65.07       57.81     10.46 o
   8   4  17      110.25      151.90     18.59 o
  -7   5  17        0.03        0.00      3.86 o
  -6   5  17        0.01        0.00      3.50 o
  -5   5  17        2.64        0.00      3.21 o
  -4   5  17        1.11        3.72      6.44 o
  -3   5  17       40.19       41.79      6.70 o
  -2   5  17        5.00        0.00      2.67 o
  -1   5  17        0.28        0.49      3.60 o
   0   5  17       20.75       21.48      4.88 o
   1   5  17        4.64       12.37      3.94 o
   2   5  17      102.66      120.14     10.09 o
   3   5  17       12.24        7.38      4.82 o
   4   5  17        1.56        4.07      4.28 o
   5   5  17       13.51       10.59      5.72 o
   6   5  17        4.31        1.02      6.32 o
   7   5  17       22.67       12.88     17.00 o
  -5   6  17        1.04        1.65      7.22 o
  -4   6  17       12.28       25.59      8.51 o
  -3   6  17        1.78        2.33      4.41 o
  -2   6  17        7.33        6.98      4.09 o
  -1   6  17       53.87       65.38      8.29 o
   0   6  17       25.50       35.39      6.41 o
   1   6  17       12.16       15.77      4.65 o
   2   6  17        0.01        2.13      3.77 o
   3   6  17       52.31       59.13      8.26 o
   4   6  17        3.74        1.48      4.61 o
   5   6  17        1.32        2.89      3.62 o
  -1   7  17        4.61        4.92      4.00 o
   0   7  17       90.89      105.42     10.75 o
   1   7  17       49.34       76.95      9.50 o
 -10   0  18       64.75      106.77     19.40 o
  -8   0  18       11.13       27.08      7.85 o
  -6   0  18       32.34       23.30      7.81 o
  -4   0  18      471.33      493.83     28.57 o
  -2   0  18        0.05        4.43      3.78 o
   0   0  18       22.31       10.06      5.39 o
   2   0  18     1152.58     1372.96     53.44 o
   4   0  18        8.13        7.49      6.04 o
   6   0  18        0.53        3.86      5.31 o
   8   0  18      152.79      155.42     21.25 o
 -10   1  18       33.29       46.52     12.72 o
  -9   1  18       67.12      106.28     18.75 o
  -8   1  18        0.11        0.00      3.83 o
  -7   1  18        0.21        3.23      2.37 o
  -6   1  18       65.16       70.94      7.15 o
  -5   1  18      264.11      273.69     11.99 o
  -4   1  18      116.81      115.79      8.75 o
  -3   1  18      135.15      140.99     16.54 o
  -2   1  18      129.29      144.57     11.93 o
  -1   1  18        2.41        2.28      7.71 o
   0   1  18       19.43       23.95     10.36 o
   1   1  18       38.58       43.52      7.79 o
   2   1  18      222.88      228.57     31.99 o
   3   1  18       60.19       61.88      7.15 o
   4   1  18        6.18        8.27      3.82 o
   5   1  18        3.49        1.95      2.86 o
   6   1  18       18.17       31.01      5.46 o
   7   1  18       14.63       10.88      3.97 o
   8   1  18        3.47        9.57      4.65 o
   9   1  18       34.94       47.87     12.80 o
 -10   2  18        2.89       12.11      9.46 o
  -9   2  18        6.01        6.66      5.15 o
  -8   2  18        0.82        0.16      3.22 o
  -7   2  18        8.10        8.39      4.18 o
  -6   2  18        8.05        8.48      3.65 o
  -5   2  18      100.22      116.10      9.35 o
  -4   2  18        8.01       11.08      4.00 o
  -3   2  18        3.00        2.51      2.31 o
  -2   2  18        8.37        7.53      2.82 o
  -1   2  18       81.32       69.01     12.23 o
   0   2  18       19.21       14.64      4.63 o
   1   2  18      463.82      510.41     43.85 o
   2   2  18       34.66       47.08      7.79 o
   3   2  18       27.99       31.78      6.77 o
   4   2  18        1.97        1.35      2.85 o
   5   2  18        5.84        1.48      5.21 o
   6   2  18       71.12       58.93      7.64 o
   7   2  18        1.12        0.00      4.63 o
   8   2  18        0.05        1.74      4.37 o
   9   2  18       89.93      109.14     13.15 o
  -9   3  18       28.83       40.94      8.42 o
  -8   3  18        8.16        2.65      4.33 o
  -7   3  18        1.81        4.80      3.90 o
  -6   3  18       13.18        9.39      4.71 o
  -5   3  18       15.33       12.61      4.01 o
  -4   3  18       55.82       53.53      6.87 o
  -3   3  18       69.10       73.12      7.90 o
  -2   3  18      114.51      117.51      9.57 o
  -1   3  18        0.20        0.00      2.27 o
   0   3  18      108.19      110.14      9.32 o
   1   3  18        7.31        8.25      4.17 o
   2   3  18        5.25       14.62      4.76 o
   3   3  18      100.52       90.52      9.33 o
   4   3  18      123.83      122.04     16.28 o
   5   3  18        9.69        6.17      3.39 o
   6   3  18        7.42        5.63      4.53 o
   7   3  18        0.05        0.00      3.20 o
   8   3  18        3.21        0.06      4.20 o
   9   3  18       22.57       36.00      8.21 o
  -8   4  18        0.50        0.00      3.88 o
  -7   4  18        8.85        6.39      4.44 o
  -6   4  18        0.29        0.00      7.87 o
  -5   4  18       30.53       20.20      5.68 o
  -4   4  18        4.64        3.82      3.64 o
  -3   4  18        0.99        2.35      2.78 o
  -2   4  18        5.10        4.72      3.35 o
  -1   4  18        3.28        2.06      2.59 o
   0   4  18        0.04        0.00      2.69 o
   1   4  18       66.06       72.47      8.02 o
   2   4  18       87.57       96.71     19.22 o
   3   4  18       27.63       23.74      5.10 o
   4   4  18       76.53       88.63      9.49 o
   5   4  18        4.12        7.79      9.08 o
   6   4  18        1.61        7.43      4.70 o
   7   4  18       51.74       71.58     11.77 o
   8   4  18       34.53       22.00      6.84 o
  -7   5  18        0.79        0.00      3.27 o
  -6   5  18        0.39        0.00      4.45 o
  -5   5  18        0.91        0.00      3.23 o
  -4   5  18       10.35       10.68      4.98 o
  -3   5  18       12.39        9.65      4.53 o
  -2   5  18        1.40        1.83      3.08 o
  -1   5  18       50.24       49.44      7.14 o
   0   5  18        0.07        3.45      3.13 o
   1   5  18        3.42        7.02      3.81 o
   2   5  18      145.01      160.35     12.03 o
   3   5  18       30.32       31.02      5.92 o
   4   5  18        2.70        0.00      4.17 o
   5   5  18        9.39        4.08      9.86 o
   6   5  18        0.21        0.00      7.06 o
  -4   6  18       21.26       21.72      6.78 o
  -3   6  18        6.93        5.60      5.55 o
  -2   6  18        0.02        0.00      3.37 o
  -1   6  18       42.37       49.15      7.37 o
   0   6  18       14.27       16.77      5.06 o
   1   6  18      128.08      136.13     14.06 o
   2   6  18       41.86       53.51      7.67 o
   3   6  18        2.20        0.22      5.01 o
   4   6  18       13.14        0.00      3.45 o
  -7   0  19        3.00        7.69      5.51 o
  -5   0  19      215.21      234.18     20.12 o
  -3   0  19       24.07       16.98      7.49 o
  -1   0  19       14.81        8.09      4.75 o
   1   0  19       78.12       90.47     15.17 o
   3   0  19      212.86      222.35     20.73 o
   5   0  19       20.70       29.54     10.79 o
   7   0  19      178.33      266.25     24.55 o
  -9   1  19       43.15      100.45     18.95 o
  -8   1  19        6.76        8.25     12.80 o
  -7   1  19        8.74        8.87      4.94 o
  -6   1  19       58.28       54.35      6.64 o
  -5   1  19        1.77        2.54      5.12 o
  -4   1  19       13.97       10.70      3.36 o
  -3   1  19        0.39        4.68      3.38 o
  -2   1  19        6.38        8.86      3.51 o
  -1   1  19       23.56       17.63      4.76 o
   0   1  19       46.08       59.48      9.01 o
   1   1  19        0.48        1.33      4.37 o
   2   1  19       21.25       24.42      4.74 o
   3   1  19       15.47       16.61      4.47 o
   4   1  19       95.27       96.62      9.16 o
   5   1  19       32.67       42.00      7.27 o
   6   1  19       35.40       39.31      6.20 o
   7   1  19        7.33        1.17      4.88 o
   8   1  19       11.35       13.16      7.93 o
   9   1  19       15.05       21.81     10.83 o
  -9   2  19       32.87       38.61      8.31 o
  -8   2  19        2.86        0.00      7.38 o
  -7   2  19       13.10       16.09      5.35 o
  -6   2  19       78.68       66.49      7.65 o
  -5   2  19        1.18        1.68      2.56 o
  -4   2  19       39.07       28.42      5.17 o
  -3   2  19       22.62       19.59      4.53 o
  -2   2  19       35.55       39.84      5.93 o
  -1   2  19        0.00        0.00      3.14 o
   0   2  19        3.91        0.69      3.01 o
   1   2  19        1.42        0.42      3.00 o
   2   2  19       90.07       93.17     11.09 o
   3   2  19        8.18        6.07      3.42 o
   4   2  19        7.12       14.40      4.10 o
   5   2  19       31.91       22.45      5.14 o
   6   2  19        2.00        7.22      3.98 o
   7   2  19        0.46        2.17      5.88 o
   8   2  19       45.04       81.75     11.82 o
   9   2  19        6.28       18.50      5.97 o
  -8   3  19       16.62       25.27      8.05 o
  -7   3  19       12.72       10.90      5.31 o
  -6   3  19        1.36        2.95      3.70 o
  -5   3  19       10.03        9.28      4.98 o
  -4   3  19        0.65        1.31      3.17 o
  -3   3  19       34.02       36.54      5.89 o
  -2   3  19       39.57       37.68      6.00 o
  -1   3  19       65.46       63.26      7.57 o
   0   3  19       54.07       59.04     12.33 o
   1   3  19      109.52      139.75     13.42 o
   2   3  19       12.52       25.39      6.01 o
   3   3  19      192.88      218.12     14.85 o
   4   3  19        0.14        0.00      2.85 o
   5   3  19       74.40       92.22      9.94 o
   6   3  19        9.08       19.24      6.81 o
   7   3  19        0.38        0.00      3.99 o
   8   3  19       34.71       48.41      9.50 o
  -7   4  19        5.20        7.95      4.45 o
  -6   4  19        4.34        0.00      5.80 o
  -5   4  19       22.30       24.47      6.44 o
  -4   4  19       43.70       49.94      6.93 o
  -3   4  19        0.02        0.00      3.07 o
  -2   4  19       20.62       24.18      5.22 o
  -1   4  19        1.97        0.00      2.42 o
   0   4  19        5.32        7.66      3.38 o
   1   4  19       24.05       22.39      6.20 o
   2   4  19        5.83        9.05      5.16 o
   3   4  19        2.76        2.37      3.29 o
   4   4  19        5.00        8.83      4.41 o
   5   4  19        0.80       10.13      5.54 o
   6   4  19        3.35        6.35      5.02 o
   7   4  19        5.38       10.51      5.84 o
  -6   5  19        2.80        1.15      4.19 o
  -5   5  19       50.67        2.38      3.95 o
  -4   5  19        3.85       10.41      4.62 o
  -3   5  19        0.52        0.00      4.15 o
  -2   5  19       17.42       29.02      5.89 o
  -1   5  19        1.79        3.26      3.31 o
   0   5  19       42.21       53.30      7.22 o
   1   5  19        6.77       11.15      4.27 o
   2   5  19      132.63      172.84     15.79 o
   3   5  19        2.38       22.88     18.00 o
   4   5  19        6.43        9.92      5.37 o
   5   5  19        4.51        0.61      5.94 o
  -3   6  19       22.29       28.95      7.55 o
  -2   6  19       14.07       17.60      4.82 o
  -1   6  19        8.88       10.11      4.78 o
   0   6  19       22.14       27.30      6.60 o
   1   6  19        1.83        5.05      3.59 o
   2   6  19       25.82       25.36      5.91 o
  -6   0  20      238.79      261.83     22.34 o
  -4   0  20       74.60       97.43     15.57 o
  -2   0  20       21.25        9.22      5.55 o
   0   0  20        0.06        2.37      4.47 o
   2   0  20        7.31        7.36      6.08 o
   4   0  20       49.13       57.67     13.92 o
   6   0  20       35.89       48.53     13.00 o
   8   0  20       20.96        5.47      9.14 o
  -9   1  20        5.94       10.18      9.34 o
  -8   1  20        0.04        9.38      6.36 o
  -7   1  20       41.75       44.91      6.80 o
  -6   1  20        5.04        3.11      2.83 o
  -5   1  20        0.00        2.32      3.25 o
  -4   1  20       11.78       10.13      4.40 o
  -3   1  20        6.05        0.62      3.90 o
  -2   1  20        9.43       13.02      4.54 o
  -1   1  20        0.13        0.83      2.81 o
   0   1  20       14.23        8.13      4.55 o
   1   1  20        2.49        5.90      3.42 o
   2   1  20       15.62        8.41      5.09 o
   3   1  20      209.86      241.32     16.48 o
   4   1  20      183.98      220.27     35.82 o
   5   1  20       22.57       29.45      7.70 o
   6   1  20        0.49        0.00      3.80 o
   7   1  20       62.23       91.05     12.57 o
   8   1  20        1.94       14.49      8.61 o
  -8   2  20       11.26       14.28     11.71 o
  -7   2  20       29.75       31.53      7.14 o
  -6   2  20        6.48        7.53      4.71 o
  -5   2  20       32.27       34.22      5.62 o
  -4   2  20       14.75       12.48      3.86 o
  -3   2  20       57.47       60.52      7.34 o
  -2   2  20        6.10        3.44      3.62 o
  -1   2  20        0.52        0.06      3.43 o
   0   2  20       12.44       11.05      4.61 o
   1   2  20       65.79       58.14      9.32 o
   2   2  20        6.04       10.92      6.48 o
   3   2  20        4.04        1.57      5.68 o
   4   2  20       10.13        7.49      3.88 o
   5   2  20       46.92       62.21      8.05 o
   6   2  20        4.33        9.92      4.32 o
   7   2  20        6.40       10.48      5.66 o
   8   2  20        7.55        5.53      5.48 o
  -8   3  20        1.07        2.23      4.15 o
  -7   3  20       83.82      106.45     12.73 o
  -6   3  20        3.01        2.45      3.87 o
  -5   3  20        4.44        4.60      3.39 o
  -4   3  20       25.00       29.99      7.58 o
  -3   3  20        4.12        1.80      2.88 o
  -2   3  20        0.03        0.00      2.69 o
  -1   3  20       27.63       24.63      5.12 o
   0   3  20        7.27        3.08      5.31 o
   1   3  20      126.15      131.81     13.53 o
   2   3  20        4.58        0.00      3.88 o
   3   3  20       37.15       34.29      6.33 o
   4   3  20       24.72       37.32      6.56 o
   5   3  20        0.26        4.54      3.57 o
   6   3  20        0.53        0.00      4.25 o
   7   3  20       23.77       37.92      9.05 o
  -6   4  20       21.55       10.05      4.50 o
  -5   4  20       61.23       89.70     16.46 o
  -4   4  20       93.42      109.47     10.22 o
  -3   4  20       17.46       22.73      5.14 o
  -2   4  20        0.19        0.00      2.66 o
  -1   4  20        4.63        6.28      3.69 o
   0   4  20       91.62       84.85      8.98 o
   1   4  20       12.17       12.38      5.05 o
   2   4  20       69.54       56.67     10.75 o
   3   4  20        3.36        8.61      3.93 o
   4   4  20        2.16        2.99      3.47 o
   5   4  20        3.96        2.90      4.87 o
   6   4  20        1.48        0.00      6.48 o
  -5   5  20        3.96        0.00      3.36 o
  -4   5  20       11.51        2.93      3.53 o
  -3   5  20        6.33        2.78      5.22 o
  -2   5  20       15.27       10.40      4.27 o
  -1   5  20       15.67       15.93      4.51 o
   0   5  20        0.00        0.00      3.17 o
   1   5  20       14.13       12.44      4.51 o
   2   5  20       75.34       95.89     12.59 o
   3   5  20        0.14        1.15      3.72 o
   4   5  20        0.04        0.89      6.08 o
  -7   0  21       33.03       41.57     11.87 o
  -5   0  21       51.76       44.71     11.71 o
  -3   0  21        1.96        0.00      3.74 o
  -1   0  21        7.40       11.87      6.56 o
   1   0  21      311.28      358.94     27.20 o
   3   0  21      158.15      192.12     22.90 o
   5   0  21        3.21        0.00      6.12 o
   7   0  21       29.99       38.55     12.19 o
  -8   1  21        9.86       15.53      7.93 o
  -7   1  21        3.60        6.03      4.40 o
  -6   1  21        0.77        0.00      3.51 o
  -5   1  21        2.27        3.20      5.75 o
  -4   1  21        2.48       13.38      4.72 o
  -3   1  21        2.03        3.42      4.91 o
  -2   1  21        6.33        4.47      5.49 o
  -1   1  21        7.71       11.79      4.94 o
   0   1  21      163.35      194.35     33.60 o
   1   1  21       39.23       45.00      8.36 o
   2   1  21      108.45       92.99     11.71 o
   3   1  21      150.72      136.61     16.08 o
   4   1  21        1.23        2.83      8.97 o
   5   1  21       15.21       21.63     11.43 o
   6   1  21       14.49       11.47      5.64 o
   7   1  21       20.09       18.73      7.47 o
   8   1  21        2.24        8.21      8.65 o
  -8   2  21       37.62       49.96     14.97 o
  -7   2  21        3.08        2.00      5.65 o
  -6   2  21        4.99        2.90      3.34 o
  -5   2  21       36.29       44.46      6.51 o
  -4   2  21       45.29       41.21      8.93 o
  -3   2  21        0.15        0.60      3.35 o
  -2   2  21        3.48       10.05      4.89 o
  -1   2  21       27.99       33.54      7.30 o
   0   2  21       15.67       24.18      6.63 o
   1   2  21        4.54        0.10      5.31 o
   2   2  21        0.46        0.46      3.31 o
   3   2  21       10.37       12.68      4.44 o
   4   2  21        6.02        2.28      3.49 o
   5   2  21        2.44        6.04      3.61 o
   6   2  21        2.71        3.20      4.10 o
   7   2  21        2.58        7.96      5.72 o
  -7   3  21       16.42       16.62      6.11 o
  -6   3  21        3.78        3.81      4.77 o
  -5   3  21        0.13        0.00      5.16 o
  -4   3  21        0.15        0.00      4.08 o
  -3   3  21       12.68        8.84      4.34 o
  -2   3  21        6.41        9.52      3.90 o
  -1   3  21        0.00        1.75      3.88 o
   0   3  21        5.91        3.27      3.99 o
   1   3  21       75.50       85.20     11.74 o
   2   3  21       11.35        8.96      7.99 o
   3   3  21       14.86       10.73      4.46 o
   4   3  21        9.61       13.49      4.70 o
   5   3  21        6.28        3.28      3.90 o
   6   3  21        5.19        8.49      7.89 o
  -5   4  21        4.23        5.54      4.29 o
  -4   4  21        6.39        3.80      7.14 o
  -3   4  21        8.00        6.42      6.46 o
  -2   4  21        5.21        5.56      4.06 o
  -1   4  21       20.82       15.94      8.31 o
   0   4  21        5.78        9.43      5.29 o
   1   4  21        1.45        2.34      4.47 o
   2   4  21        4.55        0.25      4.60 o
   3   4  21       43.54       37.01      8.35 o
   4   4  21        0.64        0.00      3.62 o
   5   4  21        7.17       13.10      6.59 o
  -3   5  21        6.81        3.91      5.05 o
  -2   5  21        0.00        0.00      3.46 o
  -1   5  21        7.77       14.06      4.89 o
   0   5  21        8.34        1.74      3.73 o
   1   5  21       39.24       49.95      9.06 o
   2   5  21        0.85        2.96      4.43 o
  -6   0  22       14.84       32.20      9.90 o
  -4   0  22       37.49       29.94      9.90 o
  -2   0  22       14.44       24.07      8.93 o
   0   0  22      438.02      486.47     32.52 o
   2   0  22       15.71       24.19     10.22 o
   4   0  22       87.93      136.55     21.25 o
   6   0  22        1.78        3.14      7.53 o
  -7   1  22        2.55        7.61      6.64 o
  -6   1  22        9.98       18.90      6.01 o
  -5   1  22       11.86        0.51      4.31 o
  -4   1  22        3.29        3.80      3.91 o
  -3   1  22        3.08        9.47      4.79 o
  -2   1  22        7.54       13.00      5.02 o
  -1   1  22       47.42       51.87      9.33 o
   0   1  22       28.56       21.03      6.61 o
   1   1  22       22.12       19.10      7.40 o
   2   1  22       39.07       28.30      7.48 o
   3   1  22        0.28        0.00      3.72 o
   4   1  22       11.40        9.96      6.20 o
   5   1  22       15.62       19.76      6.89 o
   6   1  22        4.48        0.00      4.75 o
   7   1  22        0.43        0.00      4.71 o
  -7   2  22        1.51        0.00      3.79 o
  -6   2  22       17.28       18.12      5.64 o
  -5   2  22       13.18        5.08      7.46 o
  -4   2  22        0.00        0.85      3.82 o
  -3   2  22       18.53       21.71      7.69 o
  -2   2  22        1.92        0.46      4.09 o
  -1   2  22       17.55       12.08     10.66 o
   0   2  22        0.15        6.82      5.03 o
   1   2  22        3.45        4.23      4.53 o
   2   2  22       23.06       24.33      5.59 o
   3   2  22       79.48       98.83     10.08 o
   4   2  22        3.81        9.28      5.56 o
   5   2  22       33.31       57.77     10.38 o
   6   2  22        4.80       10.30      6.24 o
  -6   3  22        3.27        0.00      3.59 o
  -5   3  22        1.09        0.09      3.56 o
  -4   3  22        0.40        0.70      3.26 o
  -3   3  22        0.47        4.35      3.38 o
  -2   3  22       15.40       19.03      7.57 o
  -1   3  22        0.15        3.79      4.58 o
   0   3  22        3.69        6.88      4.79 o
   1   3  22        2.56        4.48      4.78 o
   2   3  22        5.62        5.76      4.07 o
   3   3  22       60.49       69.66     15.98 o
   4   3  22        0.64        0.00      3.69 o
   5   3  22       10.08        8.25      4.72 o
  -4   4  22       30.86        0.00      3.16 o
  -3   4  22        0.03        0.00      3.18 o
  -2   4  22        6.29        0.00      8.77 o
  -1   4  22        0.67        1.64      3.31 o
   0   4  22        0.13        0.00      3.97 o
   1   4  22       40.76       47.45     10.08 o
   2   4  22        2.91        0.00      3.78 o
   3   4  22        5.17        2.46      3.62 o
  -5   0  23       26.31        8.57      7.04 o
  -3   0  23       32.99       37.06     11.83 o
  -1   0  23      302.67      350.53     28.09 o
   1   0  23       37.47       41.37     12.80 o
   3   0  23        9.34        4.83      7.40 o
   5   0  23       32.66       43.54     13.56 o
  -6   1  23        0.92        0.00      3.92 o
  -5   1  23        4.08        4.31      4.61 o
  -4   1  23        7.89       16.36      6.15 o
  -3   1  23        9.21        7.34      4.66 o
  -2   1  23        2.34        1.23      6.96 o
  -1   1  23       10.98       17.48      5.98 o
   0   1  23       25.44       31.72      7.70 o
   1   1  23       26.84       16.24      5.94 o
   2   1  23        2.18        6.75      5.08 o
   3   1  23        7.66       13.99      6.30 o
   4   1  23        0.55        1.70      5.08 o
   5   1  23       10.54       12.18      6.04 o
   6   1  23       13.94        6.38      9.03 o
  -5   2  23        0.01        0.00      4.03 o
  -4   2  23        5.62        0.96      8.35 o
  -3   2  23        3.46        8.43      5.28 o
  -2   2  23      102.48      113.72     13.52 o
  -1   2  23        1.69        0.00      4.13 o
   0   2  23       12.18       26.15      7.64 o
   1   2  23       12.91       25.77      7.09 o
   2   2  23       20.93       21.58      7.02 o
   3   2  23        2.46        0.83      4.25 o
   4   2  23        7.41        8.16      5.31 o
   5   2  23        3.11        0.00      8.73 o
  -4   3  23        8.59        4.74      2.75 o
  -3   3  23        0.24        0.00      3.82 o
  -2   3  23       11.02       17.39     10.28 o
  -1   3  23        7.19       10.58      5.46 o
   0   3  23        0.01        9.00      5.37 o
   1   3  23        0.93        0.00      4.00 o
   2   3  23        2.90        0.00      5.25 o
   3   3  23        4.87        2.81      3.33 o
   4   3  23        3.25        0.97      4.05 o
  -1   4  23       75.30      117.30     14.66 o
   0   4  23       20.40       10.39     13.36 o
   1   4  23        4.70        4.91      6.52 o
  -4   0  24        8.32       14.21      8.17 o
  -2   0  24        0.66        0.00      4.55 o
   0   0  24      107.68      113.49     19.28 o
   2   0  24       36.00       33.40     12.07 o
   4   0  24       14.14       14.85     10.42 o
  -5   1  24       20.92       24.39      6.32 o
  -4   1  24       13.03       11.10     10.04 o
  -3   1  24        1.89        0.00      7.95 o
  -2   1  24        0.12        0.00      3.20 o
  -1   1  24        0.26        0.00      4.06 o
   0   1  24       41.15       41.29      8.77 o
   1   1  24       27.80       21.52     10.66 o
   2   1  24       23.13       25.14      7.75 o
   3   1  24        0.86        0.14      4.15 o
   4   1  24        3.57        1.95      5.21 o
  -4   2  24        1.33        6.23      3.91 o
  -3   2  24       20.08        5.47     10.93 o
  -2   2  24        5.78       11.81      4.99 o
  -1   2  24       87.99      126.93     20.48 o
   0   2  24        9.78        7.94      6.60 o
   1   2  24        0.24        0.00      3.41 o
   2   2  24        7.70        1.02      3.93 o
   3   2  24       39.17       45.63     16.32 o
  -2   3  24       27.56       44.45      9.42 o
  -1   3  24        7.34       15.95      5.53 o
   0   3  24        0.53        5.21      4.33 o
   1   3  24        0.43        0.00      3.95 o
  -3   0  25        1.71        0.97      5.11 o
  -1   0  25      136.71        0.64      5.63 o
   1   0  25       41.48       68.09     15.74 o
  -3   1  25        1.36        0.00      3.44 o
  -2   1  25       18.48        0.00      5.51 o
  -1   1  25        0.01        8.15      3.68 o
   0   1  25        7.41        4.11      4.46 o
   1   1  25        2.04        0.00      4.03 o
   2   1  25       48.14       43.12     10.46 o
   0   2  25       24.79        2.52     21.09 o
 
